# Supplementary material for: Same-day antiretroviral therapy initiation for HIV-infected adults in South Africa: Analysis of routine data
Source: PLoS One. 2020 Jan 14;15(1):e0227572. doi: 10.1371/journal.pone.0227572 (PMC6959580; doi:10.1371/journal.pone.0227572)
Supplement: S1 Table — (XLSX) [file pone.0227572.s001.xlsx]

## Sheet: Sheet1
District	ART start (Year-mo)	Time to ART start category	Same-day initiation (0 = no, 1 = yes)	Gender	Baseline CD4 under 100 (0 = no, 1 = yes, blank = missing)	WHO stage at ART start (blank = missing)	Pregnant on ART start (blank = missing)	Six-month outcome (blank = Active)	Six-month outcome on the same day as ART start (0 = no, 1 = yes, blank = did not have an outcome)	ART follow-up time (months)
gp City of Johannesburg Metropolitan Municipality	2017-10	0. same day	1	FEMALE	0	1/2	No	LTFU/uLTFU	0	0.885246
gp City of Johannesburg Metropolitan Municipality	2017-10	1. 1-7 days	0	MALE	0	1/2				8.95082
gp City of Johannesburg Metropolitan Municipality	2017-10	1. 1-7 days	0	FEMALE		1/2	No	LTFU/uLTFU	1	0
gp City of Johannesburg Metropolitan Municipality	2017-10	0. same day	1	MALE	0	1/2				15.6721
gp City of Johannesburg Metropolitan Municipality	2017-10	0. same day	1	FEMALE	1	1/2	No			15.0164
lp Mopani District Municipality	2017-10	1. 1-7 days	0	FEMALE	0	1/2	No			15.1803
gp City of Johannesburg Metropolitan Municipality	2017-10	3. 22+ days	0	MALE		1/2		LTFU/uLTFU	0	4.78689
gp City of Johannesburg Metropolitan Municipality	2017-10	0. same day	1	MALE	0	1/2		LTFU/uLTFU	0	3.86885
gp City of Johannesburg Metropolitan Municipality	2017-10	1. 1-7 days	0	MALE	1	1/2				9.90164
gp City of Johannesburg Metropolitan Municipality	2017-10	0. same day	1	MALE				Transferred/Moved Out	0	1.2459
gp City of Johannesburg Metropolitan Municipality	2017-10	1. 1-7 days	0	FEMALE	0	1/2	No	LTFU/uLTFU	0	1.31148
gp City of Johannesburg Metropolitan Municipality	2017-10	2. 8-21 days	0	FEMALE	0	1/2	Not Sure			6.7541
gp City of Johannesburg Metropolitan Municipality	2017-10	3. 22+ days	0	FEMALE	0	1/2	No			14.918
gp City of Johannesburg Metropolitan Municipality	2017-10	3. 22+ days	0	MALE	0	1/2				14.9508
gp City of Johannesburg Metropolitan Municipality	2017-10	1. 1-7 days	0	FEMALE	0	1/2	No			15.4426
gp City of Johannesburg Metropolitan Municipality	2017-10	3. 22+ days	0	MALE	0	1/2				15.2131
gp City of Johannesburg Metropolitan Municipality	2017-10	0. same day	1	MALE	1	1/2				15.2131
gp City of Johannesburg Metropolitan Municipality	2017-10	3. 22+ days	0	MALE	0	1/2				15.2131
gp City of Johannesburg Metropolitan Municipality	2017-10	2. 8-21 days	0	FEMALE	0	1/2	No			15.3443
gp City of Johannesburg Metropolitan Municipality	2017-10	1. 1-7 days	0	MALE	0	1/2				14.7541
gp City of Johannesburg Metropolitan Municipality	2017-10	0. same day	1	FEMALE		1/2	Yes	LTFU/uLTFU	1	0
gp City of Johannesburg Metropolitan Municipality	2017-10	1. 1-7 days	0	MALE	0	1/2				15.2459
gp City of Johannesburg Metropolitan Municipality	2017-10	2. 8-21 days	0	FEMALE	0	1/2	No	Transferred/Moved Out	0	0.655738
gp City of Johannesburg Metropolitan Municipality	2017-10	1. 1-7 days	0	FEMALE	0	1/2	No	LTFU/uLTFU	0	1.83607
gp City of Johannesburg Metropolitan Municipality	2017-10	2. 8-21 days	0	FEMALE	0	1/2	No	LTFU/uLTFU	1	0
gp City of Johannesburg Metropolitan Municipality	2017-10	1. 1-7 days	0	FEMALE	0	1/2	No			14.7541
gp City of Johannesburg Metropolitan Municipality	2017-10	0. same day	1	FEMALE		3/4	No	Died	0	0.885246
gp City of Johannesburg Metropolitan Municipality	2017-10	0. same day	1	MALE		3/4		LTFU/uLTFU	0	2.72131
gp City of Johannesburg Metropolitan Municipality	2017-10	2. 8-21 days	0	FEMALE	0	3/4	No			14.9508
gp City of Johannesburg Metropolitan Municipality	2017-10	1. 1-7 days	0	FEMALE	1	1/2	No	Transferred/Moved Out	0	0.557377
gp City of Johannesburg Metropolitan Municipality	2017-10	3. 22+ days	0	FEMALE	0	1/2	No			15.3443
gp City of Johannesburg Metropolitan Municipality	2017-10	0. same day	1	MALE	0	1/2				14.9836
gp City of Johannesburg Metropolitan Municipality	2017-10	0. same day	1	FEMALE		1/2	Yes			15.2459
gp City of Johannesburg Metropolitan Municipality	2017-10	3. 22+ days	0	FEMALE	0	1/2	No	LTFU/uLTFU	0	3.77049
gp City of Johannesburg Metropolitan Municipality	2017-10	0. same day	1	FEMALE	0	1/2	Yes			8.22951
gp City of Johannesburg Metropolitan Municipality	2017-10	3. 22+ days	0	FEMALE	1	1/2	No			15.4098
gp City of Johannesburg Metropolitan Municipality	2017-10	2. 8-21 days	0	FEMALE		1/2	No			15.7049
gp City of Johannesburg Metropolitan Municipality	2017-10	0. same day	1	FEMALE		1/2	No	LTFU/uLTFU	0	0.459016
gp City of Johannesburg Metropolitan Municipality	2017-10	2. 8-21 days	0	FEMALE		3/4	No	LTFU/uLTFU	0	4.13115
gp City of Johannesburg Metropolitan Municipality	2017-10	0. same day	1	FEMALE	1	1/2	No			11.8361
gp City of Johannesburg Metropolitan Municipality	2017-10	0. same day	1	MALE	1	3/4		LTFU/uLTFU	0	0.688525
gp City of Johannesburg Metropolitan Municipality	2017-10	1. 1-7 days	0	FEMALE		1/2	No	LTFU/uLTFU	0	1.37705
gp City of Johannesburg Metropolitan Municipality	2017-10	3. 22+ days	0	FEMALE	0	1/2	Yes			14.8852
gp City of Johannesburg Metropolitan Municipality	2017-10	0. same day	1	MALE		1/2				14.7541
gp City of Johannesburg Metropolitan Municipality	2017-10	3. 22+ days	0	FEMALE	0	1/2	No			15.2131
gp City of Johannesburg Metropolitan Municipality	2017-10	3. 22+ days	0	FEMALE		1/2	Yes			15.4426
gp City of Johannesburg Metropolitan Municipality	2017-10	3. 22+ days	0	MALE	0	1/2				14.7869
gp City of Johannesburg Metropolitan Municipality	2017-10	2. 8-21 days	0	MALE	0	3/4				15.377
gp City of Johannesburg Metropolitan Municipality	2017-10	0. same day	1	FEMALE	0	1/2	No			15.1148
gp City of Johannesburg Metropolitan Municipality	2017-10	2. 8-21 days	0	MALE		1/2				15.4098
gp City of Johannesburg Metropolitan Municipality	2017-10	0. same day	1	FEMALE	0	1/2	Yes			15.6393
gp City of Johannesburg Metropolitan Municipality	2017-10	3. 22+ days	0	FEMALE	0	1/2	No			15.1475
gp City of Johannesburg Metropolitan Municipality	2017-10	3. 22+ days	0	FEMALE		3/4	No	Transferred/Moved Out	0	3.77049
gp City of Johannesburg Metropolitan Municipality	2017-10	2. 8-21 days	0	MALE		1/2				15.6721
gp City of Johannesburg Metropolitan Municipality	2017-10	2. 8-21 days	0	MALE	0	1/2		LTFU/uLTFU	0	0.885246
gp City of Johannesburg Metropolitan Municipality	2017-10	0. same day	1	FEMALE		1/2	Yes	LTFU/uLTFU	1	0
gp City of Johannesburg Metropolitan Municipality	2017-10	1. 1-7 days	0	FEMALE		1/2	No			15.4098
gp City of Johannesburg Metropolitan Municipality	2017-10	3. 22+ days	0	FEMALE	0	1/2	No			14.918
gp City of Johannesburg Metropolitan Municipality	2017-10	1. 1-7 days	0	FEMALE	0	1/2	No			15.1148
gp City of Johannesburg Metropolitan Municipality	2017-10	3. 22+ days	0	FEMALE	0	1/2	No	LTFU/uLTFU	0	5.47541
gp City of Johannesburg Metropolitan Municipality	2017-10	0. same day	1	MALE		3/4				9.67213
gp City of Johannesburg Metropolitan Municipality	2017-10	1. 1-7 days	0	MALE		1/2				8.95082
gp City of Johannesburg Metropolitan Municipality	2017-10	0. same day	1	FEMALE		1/2	Yes			9.2459
gp City of Johannesburg Metropolitan Municipality	2017-10	3. 22+ days	0	MALE	0	1/2				15.3443
gp City of Johannesburg Metropolitan Municipality	2017-10	2. 8-21 days	0	MALE		1/2		LTFU/uLTFU	0	1.37705
gp City of Johannesburg Metropolitan Municipality	2017-10	0. same day	1	FEMALE		1/2	Yes			6.4918
gp City of Johannesburg Metropolitan Municipality	2017-10	3. 22+ days	0	FEMALE	0	3/4	No			14.7541
gp City of Johannesburg Metropolitan Municipality	2017-10	0. same day	1	MALE	0	1/2				14.7869
gp City of Johannesburg Metropolitan Municipality	2017-10	1. 1-7 days	0	MALE	0	1/2		LTFU/uLTFU	0	0.688525
gp City of Johannesburg Metropolitan Municipality	2017-10	3. 22+ days	0	FEMALE	0	1/2	No			15.6721
gp City of Johannesburg Metropolitan Municipality	2017-10	0. same day	1	MALE	1	1/2		LTFU/uLTFU	0	2.55738
gp City of Johannesburg Metropolitan Municipality	2017-10	3. 22+ days	0	MALE		1/2				14.918
lp Mopani District Municipality	2017-10	1. 1-7 days	0	FEMALE		1/2	No			10.2951
gp City of Johannesburg Metropolitan Municipality	2017-10	2. 8-21 days	0	FEMALE	0	1/2	No			14.8852
gp City of Johannesburg Metropolitan Municipality	2017-10	1. 1-7 days	0	FEMALE	0	1/2	No			14.9836
gp City of Johannesburg Metropolitan Municipality	2017-10	2. 8-21 days	0	FEMALE		3/4	No			15.6393
gp City of Johannesburg Metropolitan Municipality	2017-10	0. same day	1	FEMALE	1	1/2	No			15.6393
gp City of Johannesburg Metropolitan Municipality	2017-10	1. 1-7 days	0	FEMALE	0	1/2	No			8.91803
gp City of Johannesburg Metropolitan Municipality	2017-10	3. 22+ days	0	FEMALE	0	1/2	No			15.3443
gp City of Johannesburg Metropolitan Municipality	2017-10	2. 8-21 days	0	MALE	0	3/4				15.1475
gp City of Johannesburg Metropolitan Municipality	2017-10	0. same day	1	FEMALE	0	1/2	Yes	LTFU/uLTFU	0	2.98361
gp City of Johannesburg Metropolitan Municipality	2017-10	2. 8-21 days	0	MALE	0	3/4				15.0164
gp City of Johannesburg Metropolitan Municipality	2017-10	0. same day	1	FEMALE		1/2	No			15.7049
gp City of Johannesburg Metropolitan Municipality	2017-10	2. 8-21 days	0	FEMALE	1	3/4	No			15.2131
gp City of Johannesburg Metropolitan Municipality	2017-10	0. same day	1	FEMALE		1/2	Yes			6.78689
gp City of Johannesburg Metropolitan Municipality	2017-10	0. same day	1	MALE	1	1/2				15.6393
gp City of Johannesburg Metropolitan Municipality	2017-10	1. 1-7 days	0	FEMALE	0	1/2	Yes			8.13115
gp City of Johannesburg Metropolitan Municipality	2017-10	1. 1-7 days	0	MALE		3/4				9.60656
gp City of Johannesburg Metropolitan Municipality	2017-10	2. 8-21 days	0	MALE	0	1/2				6.29508
gp City of Johannesburg Metropolitan Municipality	2017-10	1. 1-7 days	0	FEMALE		1/2	No			15.4754
gp City of Johannesburg Metropolitan Municipality	2017-10	2. 8-21 days	0	MALE	0	1/2				15.2459
gp City of Johannesburg Metropolitan Municipality	2017-10	0. same day	1	FEMALE	0	1/2	No			15.2459
gp City of Johannesburg Metropolitan Municipality	2017-10	1. 1-7 days	0	FEMALE		1/2	Yes	LTFU/uLTFU	0	5.34426
gp City of Johannesburg Metropolitan Municipality	2017-10	2. 8-21 days	0	FEMALE	0	1/2	No			14.918
gp City of Johannesburg Metropolitan Municipality	2017-10	3. 22+ days	0	FEMALE	1	3/4	No			15.4754
gp City of Johannesburg Metropolitan Municipality	2017-10	2. 8-21 days	0	FEMALE	0	1/2	No			15.1475
gp City of Johannesburg Metropolitan Municipality	2017-10	2. 8-21 days	0	FEMALE		1/2	No			9.90164
lp Mopani District Municipality	2017-10	3. 22+ days	0	FEMALE	0	1/2	Yes	Transferred/Moved Out	0	5.86885
gp City of Johannesburg Metropolitan Municipality	2017-10	2. 8-21 days	0	FEMALE	0	1/2	No			14.9508
gp City of Johannesburg Metropolitan Municipality	2017-10	1. 1-7 days	0	FEMALE	0	1/2	No	LTFU/uLTFU	1	0
lp Mopani District Municipality	2017-10	2. 8-21 days	0	FEMALE		1/2	No	LTFU/uLTFU	0	3.86885
gp City of Johannesburg Metropolitan Municipality	2017-10	2. 8-21 days	0	MALE	1	1/2		LTFU/uLTFU	0	3.90164
gp City of Johannesburg Metropolitan Municipality	2017-10	3. 22+ days	0	FEMALE	0		No			7.54098
gp City of Johannesburg Metropolitan Municipality	2017-10	1. 1-7 days	0	FEMALE		1/2	No	LTFU/uLTFU	0	3.70492
gp City of Johannesburg Metropolitan Municipality	2017-10	1. 1-7 days	0	FEMALE	0	1/2	No			15.4754
gp City of Johannesburg Metropolitan Municipality	2017-10	3. 22+ days	0	MALE	1	1/2				9.14754
gp City of Johannesburg Metropolitan Municipality	2017-10	1. 1-7 days	0	FEMALE	0	1/2	No			14.9508
gp City of Johannesburg Metropolitan Municipality	2017-10	0. same day	1	FEMALE	0	1/2	No			15.0164
gp City of Johannesburg Metropolitan Municipality	2017-10	2. 8-21 days	0	FEMALE	1	1/2	No			15.0164
lp Mopani District Municipality	2017-10	3. 22+ days	0	FEMALE	0	1/2	No			15.4098
gp City of Johannesburg Metropolitan Municipality	2017-10	0. same day	1	MALE	0	1/2				14.7541
gp City of Johannesburg Metropolitan Municipality	2017-10	1. 1-7 days	0	FEMALE	0	1/2	No			15.2459
gp City of Johannesburg Metropolitan Municipality	2017-10	3. 22+ days	0	FEMALE	0	1/2	No			14.918
gp City of Johannesburg Metropolitan Municipality	2017-10	3. 22+ days	0	FEMALE	0	1/2	No			15.2459
gp City of Johannesburg Metropolitan Municipality	2017-10	2. 8-21 days	0	MALE	1	3/4		LTFU/uLTFU	1	0
gp City of Johannesburg Metropolitan Municipality	2017-10	1. 1-7 days	0	FEMALE	1	1/2	No			14.918
gp City of Johannesburg Metropolitan Municipality	2017-10	0. same day	1	FEMALE	0	1/2	Yes			15.4426
gp City of Johannesburg Metropolitan Municipality	2017-10	1. 1-7 days	0	FEMALE	0	1/2	No			14.7869
gp City of Johannesburg Metropolitan Municipality	2017-10	2. 8-21 days	0	FEMALE	0	1/2	No			15.6393
gp City of Johannesburg Metropolitan Municipality	2017-10	2. 8-21 days	0	FEMALE	0		Not Sure	LTFU/uLTFU	0	0.885246
gp City of Johannesburg Metropolitan Municipality	2017-10	2. 8-21 days	0	MALE	0	1/2		LTFU/uLTFU	0	0.918033
gp City of Johannesburg Metropolitan Municipality	2017-10	0. same day	1	FEMALE	0	1/2	No			13.6721
gp City of Johannesburg Metropolitan Municipality	2017-10	1. 1-7 days	0	FEMALE	0	1/2	No			14.9836
gp City of Johannesburg Metropolitan Municipality	2017-10	2. 8-21 days	0	FEMALE	0	1/2	No			6.29508
gp City of Johannesburg Metropolitan Municipality	2017-10	2. 8-21 days	0	FEMALE	0	1/2	No			8.55738
gp City of Johannesburg Metropolitan Municipality	2017-10	0. same day	1	FEMALE	0	1/2	Yes	LTFU/uLTFU	1	0
gp City of Johannesburg Metropolitan Municipality	2017-10	2. 8-21 days	0	MALE		1/2				15.6393
gp City of Johannesburg Metropolitan Municipality	2017-10	1. 1-7 days	0	FEMALE	0	1/2	No			14.9508
gp City of Johannesburg Metropolitan Municipality	2017-10	2. 8-21 days	0	FEMALE	0	1/2	No	Transferred/Moved Out	0	1.80328
gp City of Johannesburg Metropolitan Municipality	2017-10	1. 1-7 days	0	FEMALE		3/4	No			15.6393
gp City of Johannesburg Metropolitan Municipality	2017-10	3. 22+ days	0	FEMALE	0	1/2	No			9.63934
gp City of Johannesburg Metropolitan Municipality	2017-10	0. same day	1	FEMALE	0	1/2	No	LTFU/uLTFU	0	0.721311
gp City of Johannesburg Metropolitan Municipality	2017-10	3. 22+ days	0	FEMALE	0	1/2	No			15.2459
gp City of Johannesburg Metropolitan Municipality	2017-10	1. 1-7 days	0	MALE	0	1/2				14.7541
gp City of Johannesburg Metropolitan Municipality	2017-10	1. 1-7 days	0	MALE	0	1/2				14.7869
gp City of Johannesburg Metropolitan Municipality	2017-10	0. same day	1	FEMALE		1/2	Yes	LTFU/uLTFU	1	0
gp City of Johannesburg Metropolitan Municipality	2017-10	3. 22+ days	0	MALE	1	3/4				15.1803
gp City of Johannesburg Metropolitan Municipality	2017-10	1. 1-7 days	0	FEMALE	1	1/2	No			9.96721
gp City of Johannesburg Metropolitan Municipality	2017-10	2. 8-21 days	0	FEMALE	1	3/4	No	Transferred/Moved Out	0	3.44262
gp City of Johannesburg Metropolitan Municipality	2017-10	1. 1-7 days	0	FEMALE	0	1/2	Yes			15.7049
gp City of Johannesburg Metropolitan Municipality	2017-10	0. same day	1	FEMALE	0	3/4	No			15.4426
gp City of Johannesburg Metropolitan Municipality	2017-10	3. 22+ days	0	MALE	0	3/4		LTFU/uLTFU	0	0.918033
gp City of Johannesburg Metropolitan Municipality	2017-10	0. same day	1	FEMALE	0	1/2	No			15.7049
gp City of Johannesburg Metropolitan Municipality	2017-10	2. 8-21 days	0	FEMALE	0	3/4	No			14.9508
gp City of Johannesburg Metropolitan Municipality	2017-10	3. 22+ days	0	MALE		1/2		LTFU/uLTFU	1	0
gp City of Johannesburg Metropolitan Municipality	2017-10	2. 8-21 days	0	MALE	0	1/2				15.2459
gp City of Johannesburg Metropolitan Municipality	2017-10	1. 1-7 days	0	FEMALE		1/2	No	LTFU/uLTFU	0	0.42623
gp City of Johannesburg Metropolitan Municipality	2017-10	3. 22+ days	0	FEMALE	0	1/2	No			15.3443
gp City of Johannesburg Metropolitan Municipality	2017-10	1. 1-7 days	0	MALE		1/2				14.9508
gp City of Johannesburg Metropolitan Municipality	2017-10	3. 22+ days	0	MALE	1	3/4				15.2131
gp City of Johannesburg Metropolitan Municipality	2017-10	0. same day	1	MALE	0	1/2				15.4098
gp City of Johannesburg Metropolitan Municipality	2017-10	1. 1-7 days	0	FEMALE	0	1/2	No	LTFU/uLTFU	0	2.29508
gp City of Johannesburg Metropolitan Municipality	2017-10	2. 8-21 days	0	FEMALE	1	1/2	No	LTFU/uLTFU	1	0
gp City of Johannesburg Metropolitan Municipality	2017-10	1. 1-7 days	0	FEMALE	0	1/2	No			14.9508
gp City of Johannesburg Metropolitan Municipality	2017-10	1. 1-7 days	0	FEMALE	0	1/2	No			15.4098
gp City of Johannesburg Metropolitan Municipality	2017-10	1. 1-7 days	0	FEMALE	0	1/2	No			10.3607
gp City of Johannesburg Metropolitan Municipality	2017-10	0. same day	1	FEMALE	0	1/2	Yes			15.4426
gp City of Johannesburg Metropolitan Municipality	2017-10	2. 8-21 days	0	FEMALE	1	1/2	No	LTFU/uLTFU	1	0
gp City of Johannesburg Metropolitan Municipality	2017-10	3. 22+ days	0	FEMALE		1/2	No			9.18033
gp City of Johannesburg Metropolitan Municipality	2017-10	1. 1-7 days	0	MALE	1	1/2				15.2459
gp City of Johannesburg Metropolitan Municipality	2017-10	1. 1-7 days	0	MALE	0	1/2				15.377
gp City of Johannesburg Metropolitan Municipality	2017-10	1. 1-7 days	0	FEMALE		1/2	No			15.4426
gp City of Johannesburg Metropolitan Municipality	2017-10	2. 8-21 days	0	MALE	0	3/4				8.26229
gp City of Johannesburg Metropolitan Municipality	2017-10	0. same day	1	FEMALE		1/2	Yes	LTFU/uLTFU	0	0.754098
lp Mopani District Municipality	2017-10	3. 22+ days	0	FEMALE	0	1/2	No			15.1803
gp City of Johannesburg Metropolitan Municipality	2017-10	1. 1-7 days	0	FEMALE		1/2	No			15.2459
gp City of Johannesburg Metropolitan Municipality	2017-10	0. same day	1	FEMALE		1/2	No			15.4754
gp City of Johannesburg Metropolitan Municipality	2017-10	2. 8-21 days	0	MALE	1					15.6393
gp City of Johannesburg Metropolitan Municipality	2017-10	2. 8-21 days	0	MALE	0	1/2		Transferred/Moved Out	0	0.885246
gp City of Johannesburg Metropolitan Municipality	2017-10	1. 1-7 days	0	FEMALE	0	1/2	No			14.7869
gp City of Johannesburg Metropolitan Municipality	2017-10	0. same day	1	MALE	0	1/2		LTFU/uLTFU	0	0.459016
gp City of Johannesburg Metropolitan Municipality	2017-10	2. 8-21 days	0	FEMALE	0	1/2	No			10.4918
gp City of Johannesburg Metropolitan Municipality	2017-10	0. same day	1	MALE	1	1/2				15.4098
gp City of Johannesburg Metropolitan Municipality	2017-10	1. 1-7 days	0	MALE	0	1/2				8.88525
gp City of Johannesburg Metropolitan Municipality	2017-10	1. 1-7 days	0	MALE	0	1/2				8.26229
gp City of Johannesburg Metropolitan Municipality	2017-10	2. 8-21 days	0	FEMALE	0	1/2	No			15.6066
gp City of Johannesburg Metropolitan Municipality	2017-10	3. 22+ days	0	MALE		1/2				14.918
gp City of Johannesburg Metropolitan Municipality	2017-10	2. 8-21 days	0	FEMALE	0	1/2	No	LTFU/uLTFU	0	1.37705
gp City of Johannesburg Metropolitan Municipality	2017-10	0. same day	1	FEMALE	0	1/2	Yes			15.2131
gp City of Johannesburg Metropolitan Municipality	2017-10	2. 8-21 days	0	FEMALE	0	1/2	No			15.5738
gp City of Johannesburg Metropolitan Municipality	2017-10	0. same day	1	FEMALE	0	1/2	Yes	LTFU/uLTFU	0	5.90164
gp City of Johannesburg Metropolitan Municipality	2017-10	0. same day	1	FEMALE		1/2	Yes			10.0984
gp City of Johannesburg Metropolitan Municipality	2017-10	1. 1-7 days	0	MALE		1/2				15.4426
gp City of Johannesburg Metropolitan Municipality	2017-10	3. 22+ days	0	FEMALE	1	1/2	No			15.1803
gp City of Johannesburg Metropolitan Municipality	2017-10	3. 22+ days	0	FEMALE			No	LTFU/uLTFU	0	2.7541
gp City of Johannesburg Metropolitan Municipality	2017-10	1. 1-7 days	0	FEMALE	0	3/4	No	LTFU/uLTFU	1	0
gp City of Johannesburg Metropolitan Municipality	2017-10	3. 22+ days	0	MALE	0	1/2				14.9508
gp City of Johannesburg Metropolitan Municipality	2017-10	1. 1-7 days	0	MALE		1/2				15.377
gp City of Johannesburg Metropolitan Municipality	2017-10	3. 22+ days	0	FEMALE	0		Yes	LTFU/uLTFU	0	5.34426
gp City of Johannesburg Metropolitan Municipality	2017-10	1. 1-7 days	0	MALE	0	1/2				15.4426
gp City of Johannesburg Metropolitan Municipality	2017-10	3. 22+ days	0	FEMALE	0	1/2	Yes			15.2459
gp City of Johannesburg Metropolitan Municipality	2017-10	0. same day	1	FEMALE	1	3/4	No			15.6721
gp City of Johannesburg Metropolitan Municipality	2017-10	1. 1-7 days	0	MALE	1	1/2				15.6066
gp City of Johannesburg Metropolitan Municipality	2017-10	0. same day	1	FEMALE	1	1/2	Yes			15.2459
gp City of Johannesburg Metropolitan Municipality	2017-10	0. same day	1	FEMALE		1/2	Yes			15.6393
gp City of Johannesburg Metropolitan Municipality	2017-10	1. 1-7 days	0	MALE	0	1/2				6.85246
gp City of Johannesburg Metropolitan Municipality	2017-10	2. 8-21 days	0	MALE	0	1/2				14.8852
gp City of Johannesburg Metropolitan Municipality	2017-10	0. same day	1	FEMALE	0	1/2	No			15.0164
gp City of Johannesburg Metropolitan Municipality	2017-10	3. 22+ days	0	FEMALE	1	3/4	No			15.4098
gp City of Johannesburg Metropolitan Municipality	2017-10	1. 1-7 days	0	MALE	0	3/4				14.9508
gp City of Johannesburg Metropolitan Municipality	2017-10	3. 22+ days	0	MALE	1	3/4				10.3607
gp City of Johannesburg Metropolitan Municipality	2017-10	2. 8-21 days	0	FEMALE	0	1/2	No			15.1475
lp Mopani District Municipality	2017-10	2. 8-21 days	0	FEMALE	0	1/2	Yes			14.9508
gp City of Johannesburg Metropolitan Municipality	2017-10	0. same day	1	FEMALE	0	1/2	No	LTFU/uLTFU	0	1.14754
gp City of Johannesburg Metropolitan Municipality	2017-10	3. 22+ days	0	MALE	0	1/2		LTFU/uLTFU	1	0
gp City of Johannesburg Metropolitan Municipality	2017-10	2. 8-21 days	0	FEMALE	1	1/2	No			15.1148
gp City of Johannesburg Metropolitan Municipality	2017-10	1. 1-7 days	0	FEMALE	0	3/4	No	LTFU/uLTFU	0	0.918033
gp City of Johannesburg Metropolitan Municipality	2017-10	3. 22+ days	0	MALE	0	1/2				6.09836
gp City of Johannesburg Metropolitan Municipality	2017-10	2. 8-21 days	0	FEMALE	0	1/2	No			9.08197
gp City of Johannesburg Metropolitan Municipality	2017-10	3. 22+ days	0	MALE	1	1/2		Transferred/Moved Out	0	0.754098
gp City of Johannesburg Metropolitan Municipality	2017-10	3. 22+ days	0	FEMALE		1/2	Yes			14.8852
gp City of Johannesburg Metropolitan Municipality	2017-10	3. 22+ days	0	MALE		1/2				9.96721
gp City of Johannesburg Metropolitan Municipality	2017-10	1. 1-7 days	0	MALE	0	1/2		LTFU/uLTFU	1	0
gp City of Johannesburg Metropolitan Municipality	2017-10	3. 22+ days	0	FEMALE	0	1/2	No			15.1148
gp City of Johannesburg Metropolitan Municipality	2017-10	0. same day	1	FEMALE	1	1/2	No	LTFU/uLTFU	0	0.918033
gp City of Johannesburg Metropolitan Municipality	2017-10	2. 8-21 days	0	MALE	0	1/2				9.04918
gp City of Johannesburg Metropolitan Municipality	2017-10	3. 22+ days	0	FEMALE	0	1/2	No			14.9836
gp City of Johannesburg Metropolitan Municipality	2017-10	1. 1-7 days	0	MALE		1/2				15.1475
gp City of Johannesburg Metropolitan Municipality	2017-10	2. 8-21 days	0	FEMALE		1/2	No			15.5738
gp City of Johannesburg Metropolitan Municipality	2017-10	2. 8-21 days	0	MALE		1/2				6.62295
lp Mopani District Municipality	2017-10	0. same day	1	FEMALE	0	1/2	No	LTFU/uLTFU	1	0
gp City of Johannesburg Metropolitan Municipality	2017-10	0. same day	1	FEMALE		1/2	Yes	LTFU/uLTFU	0	1.57377
gp City of Johannesburg Metropolitan Municipality	2017-10	2. 8-21 days	0	FEMALE	0	1/2	No			15.6393
gp City of Johannesburg Metropolitan Municipality	2017-10	3. 22+ days	0	FEMALE			No	LTFU/uLTFU	0	1.14754
gp City of Johannesburg Metropolitan Municipality	2017-10	0. same day	1	FEMALE		1/2	Yes	Transferred/Moved Out	0	5.60656
gp City of Johannesburg Metropolitan Municipality	2017-10	2. 8-21 days	0	FEMALE	0	1/2	Yes			11.0492
gp City of Johannesburg Metropolitan Municipality	2017-10	1. 1-7 days	0	FEMALE	0	1/2	No	LTFU/uLTFU	0	0.885246
gp City of Johannesburg Metropolitan Municipality	2017-10	2. 8-21 days	0	MALE	0	1/2		LTFU/uLTFU	1	0
gp City of Johannesburg Metropolitan Municipality	2017-10	0. same day	1	FEMALE	0	1/2	Yes			15.6066
gp City of Johannesburg Metropolitan Municipality	2017-10	2. 8-21 days	0	FEMALE		1/2	No			15.6721
gp City of Johannesburg Metropolitan Municipality	2017-10	2. 8-21 days	0	FEMALE			No	LTFU/uLTFU	0	0.688525
gp City of Johannesburg Metropolitan Municipality	2017-10	1. 1-7 days	0	MALE	0	1/2				15.2459
gp City of Johannesburg Metropolitan Municipality	2017-10	3. 22+ days	0	FEMALE		3/4	No	LTFU/uLTFU	0	2.7541
gp City of Johannesburg Metropolitan Municipality	2017-10	2. 8-21 days	0	FEMALE	0	1/2	No			14.8852
gp City of Johannesburg Metropolitan Municipality	2017-10	2. 8-21 days	0	FEMALE	0	1/2	Yes			15.0164
gp City of Johannesburg Metropolitan Municipality	2017-10	2. 8-21 days	0	MALE	0	1/2				14.918
lp Mopani District Municipality	2017-10	0. same day	1	MALE		1/2				8.26229
gp City of Johannesburg Metropolitan Municipality	2017-10	0. same day	1	MALE	1	1/2		LTFU/uLTFU	1	0
gp City of Johannesburg Metropolitan Municipality	2017-10	0. same day	1	FEMALE	1	3/4	No			15.7049
gp City of Johannesburg Metropolitan Municipality	2017-10	3. 22+ days	0	FEMALE	1	1/2	No			14.7869
gp City of Johannesburg Metropolitan Municipality	2017-10	1. 1-7 days	0	FEMALE	1	3/4	No			14.9508
gp City of Johannesburg Metropolitan Municipality	2017-10	3. 22+ days	0	MALE	0	1/2				15.0164
gp City of Johannesburg Metropolitan Municipality	2017-10	2. 8-21 days	0	MALE	0	3/4				15.2131
gp City of Johannesburg Metropolitan Municipality	2017-10	1. 1-7 days	0	FEMALE	0	1/2	No			14.7869
gp City of Johannesburg Metropolitan Municipality	2017-10	1. 1-7 days	0	FEMALE	0	1/2	No			7.96721
gp City of Johannesburg Metropolitan Municipality	2017-10	1. 1-7 days	0	FEMALE		1/2	Yes	Died	0	4.13115
gp City of Johannesburg Metropolitan Municipality	2017-10	1. 1-7 days	0	MALE	0	3/4				15.0164
gp City of Johannesburg Metropolitan Municipality	2017-10	0. same day	1	FEMALE	1	3/4	No			15.4754
gp City of Johannesburg Metropolitan Municipality	2017-10	0. same day	1	FEMALE		1/2	No			15.0164
gp City of Johannesburg Metropolitan Municipality	2017-10	3. 22+ days	0	FEMALE		1/2	Yes			15.6066
gp City of Johannesburg Metropolitan Municipality	2017-10	2. 8-21 days	0	FEMALE	0	1/2	No			15.7049
gp City of Johannesburg Metropolitan Municipality	2017-10	0. same day	1	FEMALE	0	1/2	Yes	LTFU/uLTFU	1	0
gp City of Johannesburg Metropolitan Municipality	2017-10	0. same day	1	FEMALE	0	1/2	No			15.6393
gp City of Johannesburg Metropolitan Municipality	2017-10	0. same day	1	MALE	0	1/2				7.31148
gp City of Johannesburg Metropolitan Municipality	2017-10	3. 22+ days	0	MALE	0	1/2		LTFU/uLTFU	1	0
gp City of Johannesburg Metropolitan Municipality	2017-10	0. same day	1	FEMALE	0	1/2	Yes			7.31148
gp City of Johannesburg Metropolitan Municipality	2017-10	3. 22+ days	0	FEMALE	0	1/2	No			15.6721
gp City of Johannesburg Metropolitan Municipality	2017-10	2. 8-21 days	0	MALE	1	3/4				15.7049
gp City of Johannesburg Metropolitan Municipality	2017-10	2. 8-21 days	0	FEMALE	0		No	LTFU/uLTFU	0	0.918033
gp City of Johannesburg Metropolitan Municipality	2017-10	1. 1-7 days	0	FEMALE	0	1/2	No			7.37705
gp City of Johannesburg Metropolitan Municipality	2017-10	0. same day	1	FEMALE			Yes			15.1803
gp City of Johannesburg Metropolitan Municipality	2017-10	1. 1-7 days	0	MALE	1	1/2				15.6066
gp City of Johannesburg Metropolitan Municipality	2017-10	2. 8-21 days	0	FEMALE		1/2	No			15.2459
gp City of Johannesburg Metropolitan Municipality	2017-10	3. 22+ days	0	MALE	0	1/2				15.4426
gp City of Johannesburg Metropolitan Municipality	2017-10	2. 8-21 days	0	FEMALE	0	1/2	No	LTFU/uLTFU	0	1.37705
gp City of Johannesburg Metropolitan Municipality	2017-10	1. 1-7 days	0	FEMALE	0	1/2	No			15.1803
gp City of Johannesburg Metropolitan Municipality	2017-10	0. same day	1	FEMALE	1	1/2	No	Transferred/Moved Out	0	0.918033
gp City of Johannesburg Metropolitan Municipality	2017-10	2. 8-21 days	0	FEMALE	0	1/2	No			14.9508
gp City of Johannesburg Metropolitan Municipality	2017-10	2. 8-21 days	0	MALE	1	3/4		Died	0	1.14754
gp City of Johannesburg Metropolitan Municipality	2017-10	1. 1-7 days	0	FEMALE	0	1/2	No	LTFU/uLTFU	0	1.83607
gp City of Johannesburg Metropolitan Municipality	2017-10	0. same day	1	MALE	0	1/2				15.3443
gp City of Johannesburg Metropolitan Municipality	2017-10	0. same day	1	FEMALE	0	1/2	No			14.7541
gp City of Johannesburg Metropolitan Municipality	2017-10	2. 8-21 days	0	FEMALE	1	3/4	No	Transferred/Moved Out	0	1.18033
gp City of Johannesburg Metropolitan Municipality	2017-10	0. same day	1	FEMALE	0	1/2	Yes			15.7049
gp City of Johannesburg Metropolitan Municipality	2017-10	1. 1-7 days	0	FEMALE	0	1/2	No			15.4098
gp City of Johannesburg Metropolitan Municipality	2017-10	0. same day	1	FEMALE		1/2	No			14.7869
gp City of Johannesburg Metropolitan Municipality	2017-10	0. same day	1	FEMALE	0	1/2	Yes	LTFU/uLTFU	0	2.62295
gp City of Johannesburg Metropolitan Municipality	2017-10	1. 1-7 days	0	MALE		1/2				14.7541
gp City of Johannesburg Metropolitan Municipality	2017-10	2. 8-21 days	0	FEMALE	1	1/2	No			8.29508
gp City of Johannesburg Metropolitan Municipality	2017-10	2. 8-21 days	0	FEMALE		1/2	No			15.6393
gp City of Johannesburg Metropolitan Municipality	2017-10	0. same day	1	FEMALE	0	3/4	No			15.4426
gp City of Johannesburg Metropolitan Municipality	2017-10	0. same day	1	FEMALE		1/2	Yes	Transferred/Moved Out	0	3.67213
gp City of Johannesburg Metropolitan Municipality	2017-10	0. same day	1	FEMALE	0	1/2	No			14.8852
gp City of Johannesburg Metropolitan Municipality	2017-10	0. same day	1	MALE	0	1/2		Transferred/Moved Out	0	4.22951
gp City of Johannesburg Metropolitan Municipality	2017-10	1. 1-7 days	0	FEMALE	0	1/2	No			8.09836
gp City of Johannesburg Metropolitan Municipality	2017-10	2. 8-21 days	0	MALE	1	3/4				14.7869
gp City of Johannesburg Metropolitan Municipality	2017-10	0. same day	1	FEMALE	0	1/2	No	LTFU/uLTFU	0	5.80328
gp City of Johannesburg Metropolitan Municipality	2017-10	0. same day	1	FEMALE		1/2	Yes			9.11475
gp City of Johannesburg Metropolitan Municipality	2017-10	2. 8-21 days	0	MALE	1	3/4				14.9508
gp City of Johannesburg Metropolitan Municipality	2017-10	3. 22+ days	0	MALE	0	3/4		LTFU/uLTFU	1	0
gp City of Johannesburg Metropolitan Municipality	2017-10	0. same day	1	FEMALE	1	1/2	Yes			11.0164
gp City of Johannesburg Metropolitan Municipality	2017-10	1. 1-7 days	0	FEMALE	0	1/2	No			15.1148
gp City of Johannesburg Metropolitan Municipality	2017-10	2. 8-21 days	0	FEMALE	0	1/2	Yes			14.9508
lp Mopani District Municipality	2017-10	3. 22+ days	0	FEMALE	0	1/2	No			14.9836
gp City of Johannesburg Metropolitan Municipality	2017-10	1. 1-7 days	0	MALE		1/2				15.6721
gp City of Johannesburg Metropolitan Municipality	2017-10	0. same day	1	FEMALE	0	1/2	Yes			15.6393
gp City of Johannesburg Metropolitan Municipality	2017-10	2. 8-21 days	0	MALE	0	1/2		Transferred/Moved Out	0	0.95082
gp City of Johannesburg Metropolitan Municipality	2017-10	3. 22+ days	0	FEMALE	1	1/2	No			15.6066
gp City of Johannesburg Metropolitan Municipality	2017-10	2. 8-21 days	0	MALE	0	1/2				15.0164
gp City of Johannesburg Metropolitan Municipality	2017-10	3. 22+ days	0	FEMALE	0		Yes			14.918
gp City of Johannesburg Metropolitan Municipality	2017-10	3. 22+ days	0	FEMALE	0	1/2	No			15.6393
gp City of Johannesburg Metropolitan Municipality	2017-10	0. same day	1	FEMALE		1/2	Yes	LTFU/uLTFU	0	2.62295
gp City of Johannesburg Metropolitan Municipality	2017-10	0. same day	1	FEMALE		1/2	Yes	LTFU/uLTFU	1	0
gp City of Johannesburg Metropolitan Municipality	2017-10	0. same day	1	FEMALE	0	1/2	No			10.5574
gp City of Johannesburg Metropolitan Municipality	2017-10	3. 22+ days	0	FEMALE	0	3/4	No			15.0164
gp City of Johannesburg Metropolitan Municipality	2017-10	2. 8-21 days	0	FEMALE		1/2	Yes	Transferred/Moved Out	1	0
gp City of Johannesburg Metropolitan Municipality	2017-10	2. 8-21 days	0	FEMALE	0	1/2	No			15.7049
gp City of Johannesburg Metropolitan Municipality	2017-10	3. 22+ days	0	FEMALE		1/2	No			15.3443
gp City of Johannesburg Metropolitan Municipality	2017-10	2. 8-21 days	0	FEMALE	0	1/2	No			14.7869
gp City of Johannesburg Metropolitan Municipality	2017-10	0. same day	1	MALE	0	1/2				14.7541
gp City of Johannesburg Metropolitan Municipality	2017-10	3. 22+ days	0	FEMALE	0	1/2	No	LTFU/uLTFU	0	1.01639
gp City of Johannesburg Metropolitan Municipality	2017-10	3. 22+ days	0	MALE	0	1/2		LTFU/uLTFU	0	3.83607
gp City of Johannesburg Metropolitan Municipality	2017-10	3. 22+ days	0	FEMALE	0	3/4	No			15.3443
gp City of Johannesburg Metropolitan Municipality	2017-10	1. 1-7 days	0	MALE	0	1/2				15.6066
gp City of Johannesburg Metropolitan Municipality	2017-10	1. 1-7 days	0	FEMALE		1/2	No	Transferred/Moved Out	0	1.67213
gp City of Johannesburg Metropolitan Municipality	2017-10	0. same day	1	FEMALE	0	1/2	Yes			11.2459
gp City of Johannesburg Metropolitan Municipality	2017-10	2. 8-21 days	0	MALE	1					15.0164
gp City of Johannesburg Metropolitan Municipality	2017-10	2. 8-21 days	0	MALE	0					15.7049
gp City of Johannesburg Metropolitan Municipality	2017-10	1. 1-7 days	0	MALE	0	1/2				15.4754
gp City of Johannesburg Metropolitan Municipality	2017-10	2. 8-21 days	0	FEMALE		3/4	No			15.1803
gp City of Johannesburg Metropolitan Municipality	2017-10	0. same day	1	FEMALE	0	1/2	No			9.96721
gp City of Johannesburg Metropolitan Municipality	2017-10	2. 8-21 days	0	MALE	0	1/2				15.4754
gp City of Johannesburg Metropolitan Municipality	2017-10	3. 22+ days	0	MALE		3/4				14.7869
gp City of Johannesburg Metropolitan Municipality	2017-10	2. 8-21 days	0	MALE	0	1/2				15.4098
gp City of Johannesburg Metropolitan Municipality	2017-10	2. 8-21 days	0	FEMALE	0	1/2	No	LTFU/uLTFU	0	0.688525
gp City of Johannesburg Metropolitan Municipality	2017-10	0. same day	1	FEMALE	0	1/2	Yes			14.8852
gp City of Johannesburg Metropolitan Municipality	2017-10	1. 1-7 days	0	FEMALE	0	1/2	No			15.1803
gp City of Johannesburg Metropolitan Municipality	2017-10	3. 22+ days	0	MALE		3/4		LTFU/uLTFU	0	3.40984
gp City of Johannesburg Metropolitan Municipality	2017-10	3. 22+ days	0	FEMALE		1/2	No			14.7541
gp City of Johannesburg Metropolitan Municipality	2017-10	3. 22+ days	0	FEMALE	1	3/4	No			15.7049
gp City of Johannesburg Metropolitan Municipality	2017-10	2. 8-21 days	0	FEMALE	0	1/2	No			15.4426
gp City of Johannesburg Metropolitan Municipality	2017-10	0. same day	1	FEMALE	0	1/2	No	LTFU/uLTFU	1	0
gp City of Johannesburg Metropolitan Municipality	2017-10	3. 22+ days	0	MALE	1	3/4				15.3443
gp City of Johannesburg Metropolitan Municipality	2017-10	3. 22+ days	0	MALE	0	3/4				15.6721
gp City of Johannesburg Metropolitan Municipality	2017-10	3. 22+ days	0	FEMALE	0	1/2	No			15.5738
gp City of Johannesburg Metropolitan Municipality	2017-10	3. 22+ days	0	FEMALE	0	1/2	No	LTFU/uLTFU	1	0
gp City of Johannesburg Metropolitan Municipality	2017-10	0. same day	1	FEMALE		1/2	Yes	LTFU/uLTFU	1	0
gp City of Johannesburg Metropolitan Municipality	2017-10	1. 1-7 days	0	MALE		3/4				8.72131
gp City of Johannesburg Metropolitan Municipality	2017-10	0. same day	1	FEMALE		1/2	Yes			14.7541
gp City of Johannesburg Metropolitan Municipality	2017-10	0. same day	1	MALE	0	1/2		LTFU/uLTFU	0	0.918033
gp City of Johannesburg Metropolitan Municipality	2017-10	3. 22+ days	0	MALE		1/2		Died	0	1.77049
gp City of Johannesburg Metropolitan Municipality	2017-10	1. 1-7 days	0	FEMALE	0	1/2	No			9.86885
gp City of Johannesburg Metropolitan Municipality	2017-10	1. 1-7 days	0	MALE		1/2		LTFU/uLTFU	0	0.459016
gp City of Johannesburg Metropolitan Municipality	2017-10	0. same day	1	FEMALE	0	3/4	No	LTFU/uLTFU	0	1.37705
gp City of Johannesburg Metropolitan Municipality	2017-10	2. 8-21 days	0	FEMALE	0	1/2	Yes			14.9508
gp City of Johannesburg Metropolitan Municipality	2017-10	2. 8-21 days	0	FEMALE	0	1/2	No			14.9836
gp City of Johannesburg Metropolitan Municipality	2017-10	2. 8-21 days	0	MALE	0	1/2		Transferred/Moved Out	0	5.96721
gp City of Johannesburg Metropolitan Municipality	2017-10	0. same day	1	MALE	0	3/4				6.91803
gp City of Johannesburg Metropolitan Municipality	2017-10	2. 8-21 days	0	MALE		3/4				14.918
gp City of Johannesburg Metropolitan Municipality	2017-10	0. same day	1	FEMALE		1/2	Yes			14.8852
gp City of Johannesburg Metropolitan Municipality	2017-10	0. same day	1	MALE	0	3/4				14.9508
gp City of Johannesburg Metropolitan Municipality	2017-10	2. 8-21 days	0	FEMALE	1	1/2	No	Died	0	5.2459
gp City of Johannesburg Metropolitan Municipality	2017-10	3. 22+ days	0	FEMALE	0	1/2	No			15.1475
gp City of Johannesburg Metropolitan Municipality	2017-10	3. 22+ days	0	FEMALE	1	3/4	No			15.6393
gp City of Johannesburg Metropolitan Municipality	2017-10	0. same day	1	FEMALE	0	1/2	Yes	LTFU/uLTFU	0	5.31148
gp City of Johannesburg Metropolitan Municipality	2017-10	0. same day	1	FEMALE	0	3/4	No	LTFU/uLTFU	0	5.5082
gp City of Johannesburg Metropolitan Municipality	2017-10	3. 22+ days	0	FEMALE	0	1/2	No			14.8852
gp City of Johannesburg Metropolitan Municipality	2017-10	2. 8-21 days	0	MALE	0	1/2				14.9836
gp City of Johannesburg Metropolitan Municipality	2017-10	0. same day	1	FEMALE	0	1/2	No			14.7869
gp City of Johannesburg Metropolitan Municipality	2017-10	0. same day	1	MALE	0	1/2				14.7541
gp City of Johannesburg Metropolitan Municipality	2017-10	0. same day	1	FEMALE	0	1/2	Yes			8.95082
gp City of Johannesburg Metropolitan Municipality	2017-10	0. same day	1	FEMALE		1/2	Yes	LTFU/uLTFU	0	5.93443
gp City of Johannesburg Metropolitan Municipality	2017-10	0. same day	1	FEMALE	0	1/2	No			15.7049
gp City of Johannesburg Metropolitan Municipality	2017-10	2. 8-21 days	0	FEMALE	0	1/2	No			15.377
gp City of Johannesburg Metropolitan Municipality	2017-10	3. 22+ days	0	FEMALE	1	3/4	No			15.4426
gp City of Johannesburg Metropolitan Municipality	2017-10	1. 1-7 days	0	FEMALE	0	1/2	No			15.2459
gp City of Johannesburg Metropolitan Municipality	2017-10	0. same day	1	FEMALE	0	1/2	Yes			6.42623
gp City of Johannesburg Metropolitan Municipality	2017-10	2. 8-21 days	0	MALE	1	1/2				14.9508
gp City of Johannesburg Metropolitan Municipality	2017-10	1. 1-7 days	0	FEMALE	0	1/2	No			15.2459
gp City of Johannesburg Metropolitan Municipality	2017-10	0. same day	1	FEMALE		1/2	Yes	LTFU/uLTFU	1	0
gp City of Johannesburg Metropolitan Municipality	2017-10	1. 1-7 days	0	FEMALE	0	3/4	No	LTFU/uLTFU	1	0
gp City of Johannesburg Metropolitan Municipality	2017-10	3. 22+ days	0	FEMALE	1	1/2	No	Transferred/Moved Out	0	1.80328
gp City of Johannesburg Metropolitan Municipality	2017-10	3. 22+ days	0	FEMALE	0	1/2	No			14.8852
gp City of Johannesburg Metropolitan Municipality	2017-10	0. same day	1	FEMALE	0	1/2	Yes			15.4754
gp City of Johannesburg Metropolitan Municipality	2017-10	2. 8-21 days	0	FEMALE	1	3/4	No			9.5082
gp City of Johannesburg Metropolitan Municipality	2017-10	3. 22+ days	0	MALE		1/2				7.96721
gp City of Johannesburg Metropolitan Municipality	2017-10	2. 8-21 days	0	MALE	0	3/4				15.4426
gp City of Johannesburg Metropolitan Municipality	2017-10	1. 1-7 days	0	FEMALE		1/2	No	Transferred/Moved Out	0	1.11475
gp City of Johannesburg Metropolitan Municipality	2017-10	2. 8-21 days	0	FEMALE	0	1/2	No			15.0164
gp City of Johannesburg Metropolitan Municipality	2017-10	3. 22+ days	0	FEMALE	0	1/2	Yes	LTFU/uLTFU	0	2.81967
gp City of Johannesburg Metropolitan Municipality	2017-10	0. same day	1	MALE	0	3/4				14.9836
gp City of Johannesburg Metropolitan Municipality	2017-10	0. same day	1	FEMALE		1/2	Yes			15.377
gp City of Johannesburg Metropolitan Municipality	2017-10	0. same day	1	FEMALE		1/2	Yes			14.7541
gp City of Johannesburg Metropolitan Municipality	2017-10	2. 8-21 days	0	FEMALE		1/2	No	Transferred/Moved Out	1	0
gp City of Johannesburg Metropolitan Municipality	2017-10	0. same day	1	FEMALE	0	1/2	No			10.4262
gp City of Johannesburg Metropolitan Municipality	2017-10	3. 22+ days	0	FEMALE	0	3/4	No			15.4098
gp City of Johannesburg Metropolitan Municipality	2017-10	2. 8-21 days	0	FEMALE	0	1/2	No			14.9836
gp City of Johannesburg Metropolitan Municipality	2017-10	0. same day	1	MALE		1/2		Transferred/Moved Out	0	5.57377
gp City of Johannesburg Metropolitan Municipality	2017-10	3. 22+ days	0	MALE	1	3/4				15.4426
gp City of Johannesburg Metropolitan Municipality	2017-10	3. 22+ days	0	FEMALE	0	1/2	No	LTFU/uLTFU	0	0.95082
gp City of Johannesburg Metropolitan Municipality	2017-10	3. 22+ days	0	MALE		1/2				15.2131
gp City of Johannesburg Metropolitan Municipality	2017-10	2. 8-21 days	0	MALE	0	1/2				15.1475
gp City of Johannesburg Metropolitan Municipality	2017-10	2. 8-21 days	0	FEMALE	0	3/4	No	LTFU/uLTFU	0	1.63934
gp City of Johannesburg Metropolitan Municipality	2017-10	2. 8-21 days	0	FEMALE	0	1/2	No			15.2131
gp City of Johannesburg Metropolitan Municipality	2017-10	0. same day	1	FEMALE	0	1/2	Yes	LTFU/uLTFU	0	0.95082
gp City of Johannesburg Metropolitan Municipality	2017-10	1. 1-7 days	0	MALE	0	1/2				10
gp City of Johannesburg Metropolitan Municipality	2017-10	3. 22+ days	0	MALE	0	1/2				15.4754
gp City of Johannesburg Metropolitan Municipality	2017-10	2. 8-21 days	0	MALE	0	1/2				14.7869
gp City of Johannesburg Metropolitan Municipality	2017-10	1. 1-7 days	0	FEMALE		1/2	Yes	Transferred/Moved Out	0	4.09836
lp Mopani District Municipality	2017-10	1. 1-7 days	0	FEMALE	0	1/2	No			6.09836
gp City of Johannesburg Metropolitan Municipality	2017-10	1. 1-7 days	0	MALE	1	1/2				14.7541
gp City of Johannesburg Metropolitan Municipality	2017-10	1. 1-7 days	0	FEMALE	0	1/2	No	LTFU/uLTFU	1	0
gp City of Johannesburg Metropolitan Municipality	2017-10	0. same day	1	FEMALE	0	1/2	No			15.4754
gp City of Johannesburg Metropolitan Municipality	2017-10	1. 1-7 days	0	MALE	0	1/2				10.0984
gp City of Johannesburg Metropolitan Municipality	2017-10	3. 22+ days	0	FEMALE	0	3/4	No			15.6066
gp City of Johannesburg Metropolitan Municipality	2017-10	2. 8-21 days	0	FEMALE	0	1/2	No			15.1803
gp City of Johannesburg Metropolitan Municipality	2017-10	1. 1-7 days	0	MALE	0	1/2				15.4098
gp City of Johannesburg Metropolitan Municipality	2017-10	3. 22+ days	0	FEMALE	0	1/2	No			14.7869
gp City of Johannesburg Metropolitan Municipality	2017-10	3. 22+ days	0	MALE	0	1/2				14.918
gp City of Johannesburg Metropolitan Municipality	2017-10	2. 8-21 days	0	MALE	1	1/2		LTFU/uLTFU	0	0.459016
gp City of Johannesburg Metropolitan Municipality	2017-10	0. same day	1	MALE	1	1/2		LTFU/uLTFU	0	5.44262
gp City of Johannesburg Metropolitan Municipality	2017-10	2. 8-21 days	0	MALE	1	1/2				14.9836
gp City of Johannesburg Metropolitan Municipality	2017-10	1. 1-7 days	0	FEMALE	0	1/2	No			15.5738
gp City of Johannesburg Metropolitan Municipality	2017-10	2. 8-21 days	0	FEMALE	0	1/2	No	LTFU/uLTFU	0	1.11475
gp City of Johannesburg Metropolitan Municipality	2017-10	3. 22+ days	0	FEMALE	0	1/2	No			15.5738
lp Mopani District Municipality	2017-10	3. 22+ days	0	MALE		1/2				14.7869
gp City of Johannesburg Metropolitan Municipality	2017-10	2. 8-21 days	0	FEMALE	0	1/2	No	LTFU/uLTFU	0	3.83607
gp City of Johannesburg Metropolitan Municipality	2017-10	2. 8-21 days	0	FEMALE	1	1/2	No			15.4098
gp City of Johannesburg Metropolitan Municipality	2017-10	2. 8-21 days	0	MALE	1	1/2				15.5738
gp City of Johannesburg Metropolitan Municipality	2017-10	0. same day	1	FEMALE	0	1/2	No			15.0164
gp City of Johannesburg Metropolitan Municipality	2017-10	0. same day	1	FEMALE	0	1/2	Yes			15.7049
gp City of Johannesburg Metropolitan Municipality	2017-10	0. same day	1	MALE	0	1/2				15.1475
gp City of Johannesburg Metropolitan Municipality	2017-10	1. 1-7 days	0	FEMALE		1/2	No			15.2131
gp City of Johannesburg Metropolitan Municipality	2017-10	3. 22+ days	0	FEMALE	1	3/4	No			14.8852
gp City of Johannesburg Metropolitan Municipality	2017-10	0. same day	1	FEMALE		1/2	Yes			15.5738
gp City of Johannesburg Metropolitan Municipality	2017-10	2. 8-21 days	0	FEMALE	0		No			14.8852
gp City of Johannesburg Metropolitan Municipality	2017-10	0. same day	1	FEMALE		1/2	Yes	Transferred/Moved Out	1	0
gp City of Johannesburg Metropolitan Municipality	2017-10	2. 8-21 days	0	MALE	0	1/2		Transferred/Moved Out	0	0.42623
gp City of Johannesburg Metropolitan Municipality	2017-10	3. 22+ days	0	FEMALE	0	3/4	No			15.1803
lp Mopani District Municipality	2017-10	0. same day	1	MALE	1	1/2				11.2787
lp Mopani District Municipality	2017-10	3. 22+ days	0	FEMALE	0	3/4	No	LTFU/uLTFU	1	0
gp City of Johannesburg Metropolitan Municipality	2017-10	0. same day	1	FEMALE		1/2	No			15.4098
gp City of Johannesburg Metropolitan Municipality	2017-10	1. 1-7 days	0	FEMALE	0	1/2	No			15.3443
lp Mopani District Municipality	2017-10	2. 8-21 days	0	MALE	1	1/2				15.1803
gp City of Johannesburg Metropolitan Municipality	2017-10	0. same day	1	FEMALE	0	1/2	No			15.4426
gp City of Johannesburg Metropolitan Municipality	2017-10	1. 1-7 days	0	FEMALE	0	1/2	No	Transferred/Moved Out	0	0.42623
gp City of Johannesburg Metropolitan Municipality	2017-10	2. 8-21 days	0	FEMALE	0	1/2	No			15.6066
gp City of Johannesburg Metropolitan Municipality	2017-10	3. 22+ days	0	FEMALE		3/4	No			15.0164
lp Mopani District Municipality	2017-10	1. 1-7 days	0	FEMALE		1/2	Yes	Transferred/Moved Out	1	0
gp City of Johannesburg Metropolitan Municipality	2017-10	3. 22+ days	0	FEMALE	0	3/4	No			15.1148
gp City of Johannesburg Metropolitan Municipality	2017-10	2. 8-21 days	0	MALE		1/2		LTFU/uLTFU	0	1.83607
gp City of Johannesburg Metropolitan Municipality	2017-10	2. 8-21 days	0	FEMALE	0	1/2	No			15.1475
gp City of Johannesburg Metropolitan Municipality	2017-10	0. same day	1	MALE	1	3/4				15.7049
gp City of Johannesburg Metropolitan Municipality	2017-10	0. same day	1	FEMALE		1/2	No			15.1148
gp City of Johannesburg Metropolitan Municipality	2017-10	3. 22+ days	0	MALE	1	3/4				15.2131
gp City of Johannesburg Metropolitan Municipality	2017-10	3. 22+ days	0	MALE		1/2				15.4426
gp City of Johannesburg Metropolitan Municipality	2017-10	1. 1-7 days	0	FEMALE		1/2	No			15.0492
gp City of Johannesburg Metropolitan Municipality	2017-10	1. 1-7 days	0	FEMALE	0	1/2	No			14.7869
gp City of Johannesburg Metropolitan Municipality	2017-10	0. same day	1	FEMALE	0	1/2	Yes	LTFU/uLTFU	0	4.2623
gp City of Johannesburg Metropolitan Municipality	2017-10	0. same day	1	FEMALE		1/2	Yes			14.9508
gp City of Johannesburg Metropolitan Municipality	2017-10	1. 1-7 days	0	FEMALE	0	1/2	No			15.0164
gp City of Johannesburg Metropolitan Municipality	2017-10	1. 1-7 days	0	FEMALE		1/2	No	LTFU/uLTFU	0	2.39344
gp City of Johannesburg Metropolitan Municipality	2017-10	2. 8-21 days	0	MALE	1	1/2		Transferred/Moved Out	0	0.688525
gp City of Johannesburg Metropolitan Municipality	2017-10	1. 1-7 days	0	MALE	0	1/2				15.4098
gp City of Johannesburg Metropolitan Municipality	2017-10	2. 8-21 days	0	FEMALE	1	1/2	No			15.3443
gp City of Johannesburg Metropolitan Municipality	2017-10	0. same day	1	FEMALE	0	1/2	Yes	LTFU/uLTFU	0	5.31148
gp City of Johannesburg Metropolitan Municipality	2017-10	0. same day	1	MALE		1/2				14.7541
gp City of Johannesburg Metropolitan Municipality	2017-10	0. same day	1	FEMALE		1/2	Yes	LTFU/uLTFU	0	1.77049
gp City of Johannesburg Metropolitan Municipality	2017-10	1. 1-7 days	0	MALE	0	1/2				15.4754
lp Mopani District Municipality	2017-10	2. 8-21 days	0	FEMALE	0	1/2	No			14.8197
gp City of Johannesburg Metropolitan Municipality	2017-10	2. 8-21 days	0	FEMALE	0	1/2	No			14.9836
gp City of Johannesburg Metropolitan Municipality	2017-10	0. same day	1	FEMALE	0	1/2	No			14.918
gp City of Johannesburg Metropolitan Municipality	2017-10	1. 1-7 days	0	MALE	0	1/2				15.4754
gp City of Johannesburg Metropolitan Municipality	2017-10	3. 22+ days	0	MALE	0	1/2		LTFU/uLTFU	0	2.78689
gp City of Johannesburg Metropolitan Municipality	2017-10	3. 22+ days	0	MALE	0	1/2				15.6066
gp City of Johannesburg Metropolitan Municipality	2017-10	1. 1-7 days	0	MALE	1	1/2				15.1803
gp City of Johannesburg Metropolitan Municipality	2017-10	1. 1-7 days	0	MALE	0	3/4		LTFU/uLTFU	0	0.491803
gp City of Johannesburg Metropolitan Municipality	2017-10	0. same day	1	FEMALE	0	3/4	No	LTFU/uLTFU	0	0.918033
gp City of Johannesburg Metropolitan Municipality	2017-10	2. 8-21 days	0	FEMALE	0	1/2	No			15.5738
gp City of Johannesburg Metropolitan Municipality	2017-10	3. 22+ days	0	FEMALE		1/2	No			15.4754
gp City of Johannesburg Metropolitan Municipality	2017-10	0. same day	1	FEMALE		1/2	Yes			9.27869
gp City of Johannesburg Metropolitan Municipality	2017-10	2. 8-21 days	0	FEMALE		1/2	No			15.2131
gp City of Johannesburg Metropolitan Municipality	2017-10	1. 1-7 days	0	FEMALE	0	1/2	No	Transferred/Moved Out	0	0.786885
gp City of Johannesburg Metropolitan Municipality	2017-10	1. 1-7 days	0	MALE	1	3/4				9.77049
gp City of Johannesburg Metropolitan Municipality	2017-10	3. 22+ days	0	FEMALE	1	1/2	No			8.03279
gp City of Johannesburg Metropolitan Municipality	2017-10	0. same day	1	MALE	1	1/2				14.918
gp City of Johannesburg Metropolitan Municipality	2017-10	1. 1-7 days	0	FEMALE	1	1/2	No			15.3443
gp City of Johannesburg Metropolitan Municipality	2017-10	3. 22+ days	0	MALE	0	1/2				15.2131
gp City of Johannesburg Metropolitan Municipality	2017-10	1. 1-7 days	0	FEMALE	0	1/2	No	LTFU/uLTFU	0	5.83607
gp City of Johannesburg Metropolitan Municipality	2017-10	3. 22+ days	0	FEMALE	0	1/2	No			15.6066
gp City of Johannesburg Metropolitan Municipality	2017-10	1. 1-7 days	0	MALE	0	1/2				15.1803
gp City of Johannesburg Metropolitan Municipality	2017-10	3. 22+ days	0	FEMALE	1	3/4	No			15.6066
gp City of Johannesburg Metropolitan Municipality	2017-10	1. 1-7 days	0	MALE	1	3/4				15.6721
gp City of Johannesburg Metropolitan Municipality	2017-10	3. 22+ days	0	MALE	0	1/2				14.7541
gp City of Johannesburg Metropolitan Municipality	2017-10	1. 1-7 days	0	MALE	0	3/4		LTFU/uLTFU	0	0.557377
lp Mopani District Municipality	2017-10	0. same day	1	FEMALE		1/2	Yes			14.7869
gp City of Johannesburg Metropolitan Municipality	2017-10	3. 22+ days	0	MALE		3/4		LTFU/uLTFU	1	0
gp City of Johannesburg Metropolitan Municipality	2017-10	2. 8-21 days	0	FEMALE	0		No			15.6393
gp City of Johannesburg Metropolitan Municipality	2017-10	3. 22+ days	0	FEMALE	1	1/2	No			14.7541
gp City of Johannesburg Metropolitan Municipality	2017-10	1. 1-7 days	0	FEMALE	1	1/2	No			15.0164
gp City of Johannesburg Metropolitan Municipality	2017-10	0. same day	1	FEMALE	0	1/2	No	LTFU/uLTFU	1	0
gp City of Johannesburg Metropolitan Municipality	2017-10	3. 22+ days	0	FEMALE	0	1/2	No			14.918
gp City of Johannesburg Metropolitan Municipality	2017-10	1. 1-7 days	0	FEMALE		1/2	No	LTFU/uLTFU	1	0
gp City of Johannesburg Metropolitan Municipality	2017-10	0. same day	1	FEMALE	0	1/2	Yes			6.45902
gp City of Johannesburg Metropolitan Municipality	2017-10	3. 22+ days	0	FEMALE		1/2	No			15.6066
gp City of Johannesburg Metropolitan Municipality	2017-10	3. 22+ days	0	FEMALE	0	1/2	No			15.3443
gp City of Johannesburg Metropolitan Municipality	2017-10	3. 22+ days	0	MALE		1/2				15.6393
gp City of Johannesburg Metropolitan Municipality	2017-10	1. 1-7 days	0	MALE	0	1/2				14.7869
gp City of Johannesburg Metropolitan Municipality	2017-10	3. 22+ days	0	MALE	0	1/2				6.2623
gp City of Johannesburg Metropolitan Municipality	2017-10	0. same day	1	FEMALE		1/2	Yes	LTFU/uLTFU	0	2.36066
gp City of Johannesburg Metropolitan Municipality	2017-10	0. same day	1	FEMALE	0	1/2	No			14.7541
gp City of Johannesburg Metropolitan Municipality	2017-10	2. 8-21 days	0	MALE	0			LTFU/uLTFU	1	0
gp City of Johannesburg Metropolitan Municipality	2017-10	0. same day	1	FEMALE	0	1/2	No			14.2623
gp City of Johannesburg Metropolitan Municipality	2017-10	1. 1-7 days	0	MALE	0	1/2				13.1475
gp City of Johannesburg Metropolitan Municipality	2017-10	2. 8-21 days	0	FEMALE		1/2	No			6.68852
gp City of Johannesburg Metropolitan Municipality	2017-10	2. 8-21 days	0	MALE	0	1/2				14.7541
gp City of Johannesburg Metropolitan Municipality	2017-10	0. same day	1	MALE		1/2		LTFU/uLTFU	1	0
gp City of Johannesburg Metropolitan Municipality	2017-10	0. same day	1	MALE	0	3/4				15.5738
gp City of Johannesburg Metropolitan Municipality	2017-10	2. 8-21 days	0	FEMALE		3/4	No			15.377
gp City of Johannesburg Metropolitan Municipality	2017-10	2. 8-21 days	0	MALE	1	3/4				14.7541
gp City of Johannesburg Metropolitan Municipality	2017-10	1. 1-7 days	0	MALE	0	1/2				15.0164
gp City of Johannesburg Metropolitan Municipality	2017-10	0. same day	1	FEMALE		1/2	Yes	LTFU/uLTFU	0	3.7377
gp City of Johannesburg Metropolitan Municipality	2017-10	3. 22+ days	0	MALE	0	3/4				14.7541
gp City of Johannesburg Metropolitan Municipality	2017-10	0. same day	1	FEMALE	0	1/2	Yes	Transferred/Moved Out	1	0
gp City of Johannesburg Metropolitan Municipality	2017-10	1. 1-7 days	0	MALE	0	1/2				14.8852
gp City of Johannesburg Metropolitan Municipality	2017-10	2. 8-21 days	0	FEMALE	0	3/4	No			15.4754
gp City of Johannesburg Metropolitan Municipality	2017-10	1. 1-7 days	0	MALE	1	3/4		LTFU/uLTFU	0	0.459016
gp City of Johannesburg Metropolitan Municipality	2017-10	2. 8-21 days	0	MALE	1	3/4				15.2459
gp City of Johannesburg Metropolitan Municipality	2017-10	0. same day	1	FEMALE			Yes			15.4754
gp City of Johannesburg Metropolitan Municipality	2017-10	2. 8-21 days	0	FEMALE	0	1/2	No	LTFU/uLTFU	0	0.852459
gp City of Johannesburg Metropolitan Municipality	2017-10	0. same day	1	FEMALE	0		Yes	LTFU/uLTFU	0	2.95082
gp City of Johannesburg Metropolitan Municipality	2017-10	0. same day	1	FEMALE	0	1/2	Yes			14.9836
gp City of Johannesburg Metropolitan Municipality	2017-10	0. same day	1	FEMALE		1/2	Yes	Transferred/Moved Out	0	4.32787
gp City of Johannesburg Metropolitan Municipality	2017-10	2. 8-21 days	0	MALE	1	3/4				15.0164
gp City of Johannesburg Metropolitan Municipality	2017-10	0. same day	1	FEMALE		1/2	Yes			7.67213
gp City of Johannesburg Metropolitan Municipality	2017-10	2. 8-21 days	0	FEMALE	0	1/2	No			7.54098
gp City of Johannesburg Metropolitan Municipality	2017-10	3. 22+ days	0	FEMALE		3/4	No	LTFU/uLTFU	0	4.7541
gp City of Johannesburg Metropolitan Municipality	2017-10	1. 1-7 days	0	FEMALE		1/2	No			15.7049
gp City of Johannesburg Metropolitan Municipality	2017-10	2. 8-21 days	0	MALE	0	1/2				15.1803
gp City of Johannesburg Metropolitan Municipality	2017-10	0. same day	1	FEMALE	0	1/2	No			15.4754
gp City of Johannesburg Metropolitan Municipality	2017-10	2. 8-21 days	0	FEMALE	0	1/2	No			15.5738
gp City of Johannesburg Metropolitan Municipality	2017-10	1. 1-7 days	0	FEMALE		1/2	No			15.7049
gp City of Johannesburg Metropolitan Municipality	2017-10	0. same day	1	MALE	0	3/4				15.2459
gp City of Johannesburg Metropolitan Municipality	2017-10	2. 8-21 days	0	FEMALE	1	3/4	No			15.7049
gp City of Johannesburg Metropolitan Municipality	2017-10	2. 8-21 days	0	FEMALE	0	1/2	No	Transferred/Moved Out	0	2.7541
gp City of Johannesburg Metropolitan Municipality	2017-10	2. 8-21 days	0	FEMALE	0	1/2	No	LTFU/uLTFU	0	3.63934
gp City of Johannesburg Metropolitan Municipality	2017-10	0. same day	1	MALE	0					14.7541
lp Mopani District Municipality	2017-10	3. 22+ days	0	FEMALE		3/4	No			15.6721
gp City of Johannesburg Metropolitan Municipality	2017-10	0. same day	1	FEMALE		1/2	Yes			15.6721
gp City of Johannesburg Metropolitan Municipality	2017-10	1. 1-7 days	0	FEMALE	0		No			14.918
gp City of Johannesburg Metropolitan Municipality	2017-10	2. 8-21 days	0	FEMALE	1	3/4	No			14.9836
lp Mopani District Municipality	2017-10	2. 8-21 days	0	FEMALE	1	1/2	No			14.9836
gp City of Johannesburg Metropolitan Municipality	2017-10	0. same day	1	MALE	0	1/2				15.7049
gp City of Johannesburg Metropolitan Municipality	2017-10	3. 22+ days	0	FEMALE	0	1/2	No	LTFU/uLTFU	1	0
gp City of Johannesburg Metropolitan Municipality	2017-10	0. same day	1	FEMALE		1/2	Yes			15.2131
lp Mopani District Municipality	2017-10	0. same day	1	FEMALE	0	1/2	Yes	LTFU/uLTFU	0	5.63934
gp City of Johannesburg Metropolitan Municipality	2017-10	0. same day	1	MALE		1/2				15.1475
gp City of Johannesburg Metropolitan Municipality	2017-10	0. same day	1	FEMALE		1/2	Yes			14.7541
gp City of Johannesburg Metropolitan Municipality	2017-10	2. 8-21 days	0	FEMALE	0	1/2	No			15.4426
gp City of Johannesburg Metropolitan Municipality	2017-10	0. same day	1	FEMALE	0	1/2	No			15.6393
gp City of Johannesburg Metropolitan Municipality	2017-10	0. same day	1	FEMALE		1/2	No			15.6721
gp City of Johannesburg Metropolitan Municipality	2017-10	0. same day	1	FEMALE	0	1/2	Yes			15.2459
gp City of Johannesburg Metropolitan Municipality	2017-10	0. same day	1	FEMALE	0	1/2	Yes			8.95082
gp City of Johannesburg Metropolitan Municipality	2017-10	2. 8-21 days	0	FEMALE		3/4	Not Sure	Transferred/Moved Out	0	0.885246
gp City of Johannesburg Metropolitan Municipality	2017-10	0. same day	1	FEMALE		1/2	Yes	LTFU/uLTFU	1	0
gp City of Johannesburg Metropolitan Municipality	2017-10	0. same day	1	FEMALE	0	1/2	Yes	LTFU/uLTFU	1	0
gp City of Johannesburg Metropolitan Municipality	2017-10	1. 1-7 days	0	FEMALE	0	1/2	No	Transferred/Moved Out	0	2.7541
gp City of Johannesburg Metropolitan Municipality	2017-10	1. 1-7 days	0	FEMALE	0	1/2	No			9.96721
gp City of Johannesburg Metropolitan Municipality	2017-10	1. 1-7 days	0	MALE	1	3/4				15.4098
gp City of Johannesburg Metropolitan Municipality	2017-10	0. same day	1	FEMALE	0	1/2	Yes			15.6721
gp City of Johannesburg Metropolitan Municipality	2017-10	3. 22+ days	0	FEMALE		1/2	No	LTFU/uLTFU	0	0.918033
gp City of Johannesburg Metropolitan Municipality	2017-10	0. same day	1	FEMALE	0	1/2	No	LTFU/uLTFU	0	0.295082
gp City of Johannesburg Metropolitan Municipality	2017-10	1. 1-7 days	0	FEMALE			No			15.6393
gp City of Johannesburg Metropolitan Municipality	2017-10	1. 1-7 days	0	MALE	0	1/2				15.2459
gp City of Johannesburg Metropolitan Municipality	2017-10	0. same day	1	FEMALE		1/2	Yes			15.0164
gp City of Johannesburg Metropolitan Municipality	2017-10	1. 1-7 days	0	FEMALE	0	1/2	No			15.6066
gp City of Johannesburg Metropolitan Municipality	2017-10	2. 8-21 days	0	MALE	1	1/2				14.7541
gp City of Johannesburg Metropolitan Municipality	2017-10	1. 1-7 days	0	FEMALE	0	1/2	No			15.4426
gp City of Johannesburg Metropolitan Municipality	2017-10	2. 8-21 days	0	FEMALE	0	1/2	No			15.4426
gp City of Johannesburg Metropolitan Municipality	2017-10	0. same day	1	MALE	0	1/2		LTFU/uLTFU	0	0.918033
gp City of Johannesburg Metropolitan Municipality	2017-10	3. 22+ days	0	MALE	0	1/2		LTFU/uLTFU	1	0
gp City of Johannesburg Metropolitan Municipality	2017-10	3. 22+ days	0	FEMALE	0	1/2	No	LTFU/uLTFU	0	4.81967
gp City of Johannesburg Metropolitan Municipality	2017-10	0. same day	1	FEMALE		1/2	No	Transferred/Moved Out	0	2.78689
gp City of Johannesburg Metropolitan Municipality	2017-10	2. 8-21 days	0	MALE	1	1/2				15.5738
gp City of Johannesburg Metropolitan Municipality	2017-10	1. 1-7 days	0	MALE	1	1/2				8.26229
gp City of Johannesburg Metropolitan Municipality	2017-10	0. same day	1	MALE		1/2		LTFU/uLTFU	0	3.34426
gp City of Johannesburg Metropolitan Municipality	2017-10	2. 8-21 days	0	MALE	1	3/4		LTFU/uLTFU	0	1.93443
gp City of Johannesburg Metropolitan Municipality	2017-10	2. 8-21 days	0	FEMALE	0	1/2	No	LTFU/uLTFU	0	0.459016
gp City of Johannesburg Metropolitan Municipality	2017-10	0. same day	1	FEMALE		1/2	Yes			8
lp Mopani District Municipality	2017-10	1. 1-7 days	0	FEMALE		1/2	No	Transferred/Moved Out	0	3.67213
gp City of Johannesburg Metropolitan Municipality	2017-10	2. 8-21 days	0	FEMALE		1/2	No	LTFU/uLTFU	1	0
gp City of Johannesburg Metropolitan Municipality	2017-10	0. same day	1	FEMALE		1/2	Yes	LTFU/uLTFU	1	0
gp City of Johannesburg Metropolitan Municipality	2017-10	1. 1-7 days	0	FEMALE	1	1/2	No			14.9508
gp City of Johannesburg Metropolitan Municipality	2017-10	2. 8-21 days	0	MALE	1	3/4				14.8852
gp City of Johannesburg Metropolitan Municipality	2017-10	1. 1-7 days	0	MALE	0	1/2				15.2459
gp City of Johannesburg Metropolitan Municipality	2017-10	1. 1-7 days	0	MALE	0	1/2				10.7541
gp City of Johannesburg Metropolitan Municipality	2017-10	3. 22+ days	0	FEMALE	0	1/2	No			7.08197
gp City of Johannesburg Metropolitan Municipality	2017-10	2. 8-21 days	0	MALE	1	1/2		LTFU/uLTFU	1	0
gp City of Johannesburg Metropolitan Municipality	2017-10	3. 22+ days	0	FEMALE	0	3/4	No	Transferred/Moved Out	0	1.11475
gp City of Johannesburg Metropolitan Municipality	2017-10	3. 22+ days	0	FEMALE	1	1/2	No			15.2131
gp City of Johannesburg Metropolitan Municipality	2017-10	1. 1-7 days	0	FEMALE	1	1/2	No			15.1148
gp City of Johannesburg Metropolitan Municipality	2017-10	0. same day	1	MALE		1/2				14.2623
gp City of Johannesburg Metropolitan Municipality	2017-10	0. same day	1	MALE		1/2				15.2131
gp City of Johannesburg Metropolitan Municipality	2017-10	2. 8-21 days	0	FEMALE	1		No			15.1148
gp City of Johannesburg Metropolitan Municipality	2017-10	0. same day	1	MALE	0	1/2				8.42623
gp City of Johannesburg Metropolitan Municipality	2017-10	0. same day	1	FEMALE	1	1/2	No	Transferred/Moved Out	0	0.42623
gp City of Johannesburg Metropolitan Municipality	2017-10	1. 1-7 days	0	FEMALE	1	1/2	No			15.1148
gp City of Johannesburg Metropolitan Municipality	2017-10	0. same day	1	FEMALE	0	1/2	Yes	LTFU/uLTFU	0	2.98361
gp City of Johannesburg Metropolitan Municipality	2017-10	1. 1-7 days	0	FEMALE	0	1/2	No			15.1475
gp City of Johannesburg Metropolitan Municipality	2017-10	2. 8-21 days	0	MALE	0	1/2				14.7869
gp City of Johannesburg Metropolitan Municipality	2017-10	1. 1-7 days	0	FEMALE	0	1/2	No			15.6721
gp City of Johannesburg Metropolitan Municipality	2017-10	3. 22+ days	0	FEMALE		1/2	No			15.6721
gp City of Johannesburg Metropolitan Municipality	2017-10	1. 1-7 days	0	FEMALE	1	3/4	No			15.1803
gp City of Johannesburg Metropolitan Municipality	2017-10	1. 1-7 days	0	MALE	0	1/2				9.96721
gp City of Johannesburg Metropolitan Municipality	2017-10	2. 8-21 days	0	FEMALE	0	1/2	No			15.2131
gp City of Johannesburg Metropolitan Municipality	2017-10	3. 22+ days	0	FEMALE		3/4	No	Transferred/Moved Out	0	0.42623
gp City of Johannesburg Metropolitan Municipality	2017-10	1. 1-7 days	0	FEMALE	0	1/2	No			6.55738
gp City of Johannesburg Metropolitan Municipality	2017-10	1. 1-7 days	0	MALE	0	3/4		LTFU/uLTFU	0	4.85246
gp City of Johannesburg Metropolitan Municipality	2017-10	2. 8-21 days	0	MALE		1/2				15.7049
gp City of Johannesburg Metropolitan Municipality	2017-10	0. same day	1	FEMALE		1/2	No			15.3443
gp City of Johannesburg Metropolitan Municipality	2017-10	0. same day	1	FEMALE		1/2	Yes	LTFU/uLTFU	0	1.34426
gp City of Johannesburg Metropolitan Municipality	2017-10	0. same day	1	MALE	0	1/2				15.1803
gp City of Johannesburg Metropolitan Municipality	2017-10	2. 8-21 days	0	FEMALE		1/2	No			15.377
gp City of Johannesburg Metropolitan Municipality	2017-10	0. same day	1	FEMALE	0	1/2	No			7.57377
gp City of Johannesburg Metropolitan Municipality	2017-10	1. 1-7 days	0	MALE	1	3/4				15.0164
gp City of Johannesburg Metropolitan Municipality	2017-10	2. 8-21 days	0	FEMALE	0	1/2	No			14.8852
gp City of Johannesburg Metropolitan Municipality	2017-10	0. same day	1	FEMALE		1/2	Yes			15.4754
gp City of Johannesburg Metropolitan Municipality	2017-10	0. same day	1	FEMALE	0	1/2	Yes			6.45902
gp City of Johannesburg Metropolitan Municipality	2017-10	0. same day	1	MALE	0	1/2				7.34426
gp City of Johannesburg Metropolitan Municipality	2017-10	0. same day	1	FEMALE	0	1/2	Yes	Transferred/Moved Out	0	0.459016
gp City of Johannesburg Metropolitan Municipality	2017-10	0. same day	1	MALE	0	1/2				15.1148
gp City of Johannesburg Metropolitan Municipality	2017-10	0. same day	1	MALE	0	1/2				14.8852
gp City of Johannesburg Metropolitan Municipality	2017-10	0. same day	1	FEMALE	0	1/2	Yes	LTFU/uLTFU	0	1.54098
gp City of Johannesburg Metropolitan Municipality	2017-10	0. same day	1	FEMALE		1/2	Yes			15.1148
gp City of Johannesburg Metropolitan Municipality	2017-10	2. 8-21 days	0	FEMALE	0	1/2	No	LTFU/uLTFU	1	0
gp City of Johannesburg Metropolitan Municipality	2017-10	1. 1-7 days	0	FEMALE		1/2	Yes	LTFU/uLTFU	1	0
gp City of Johannesburg Metropolitan Municipality	2017-10	0. same day	1	MALE	0	1/2		LTFU/uLTFU	0	1.90164
gp City of Johannesburg Metropolitan Municipality	2017-10	2. 8-21 days	0	FEMALE	0	3/4	No			15.2459
gp City of Johannesburg Metropolitan Municipality	2017-10	1. 1-7 days	0	FEMALE	0	1/2	No			7.80328
gp City of Johannesburg Metropolitan Municipality	2017-10	3. 22+ days	0	FEMALE	0	1/2	No			15.1803
gp City of Johannesburg Metropolitan Municipality	2017-10	0. same day	1	FEMALE	0		Yes			14.9508
gp City of Johannesburg Metropolitan Municipality	2017-10	2. 8-21 days	0	FEMALE	0	1/2	No			14.9836
gp City of Johannesburg Metropolitan Municipality	2017-10	1. 1-7 days	0	FEMALE	0	1/2	No			14.9508
gp City of Johannesburg Metropolitan Municipality	2017-10	3. 22+ days	0	FEMALE	0	1/2	No			14.7541
lp Mopani District Municipality	2017-10	2. 8-21 days	0	MALE		1/2				15.4754
gp City of Johannesburg Metropolitan Municipality	2017-10	2. 8-21 days	0	MALE	0	1/2				15.6393
gp City of Johannesburg Metropolitan Municipality	2017-10	3. 22+ days	0	MALE		1/2				15.3115
gp City of Johannesburg Metropolitan Municipality	2017-10	3. 22+ days	0	MALE		3/4				15.4098
gp City of Johannesburg Metropolitan Municipality	2017-10	2. 8-21 days	0	FEMALE		1/2	No	LTFU/uLTFU	1	0
gp City of Johannesburg Metropolitan Municipality	2017-10	0. same day	1	FEMALE		1/2	Yes			15.4754
gp City of Johannesburg Metropolitan Municipality	2017-10	3. 22+ days	0	FEMALE	0	1/2	No			15.5738
gp City of Johannesburg Metropolitan Municipality	2017-10	0. same day	1	FEMALE		1/2	No			15.1803
gp City of Johannesburg Metropolitan Municipality	2017-10	3. 22+ days	0	MALE	1	3/4		LTFU/uLTFU	0	3.67213
gp City of Johannesburg Metropolitan Municipality	2017-10	3. 22+ days	0	FEMALE	0	1/2	No	LTFU/uLTFU	1	0
gp City of Johannesburg Metropolitan Municipality	2017-10	2. 8-21 days	0	FEMALE	1	1/2	No			14.918
gp City of Johannesburg Metropolitan Municipality	2017-10	2. 8-21 days	0	FEMALE	0	1/2	No			15.2131
gp City of Johannesburg Metropolitan Municipality	2017-10	1. 1-7 days	0	FEMALE	0	1/2	No	LTFU/uLTFU	0	1.83607
gp City of Johannesburg Metropolitan Municipality	2017-10	3. 22+ days	0	FEMALE	1	3/4	No			15.6066
gp City of Johannesburg Metropolitan Municipality	2017-10	3. 22+ days	0	MALE	0	3/4				15.377
gp City of Johannesburg Metropolitan Municipality	2017-10	2. 8-21 days	0	MALE	0	1/2				15.5738
gp City of Johannesburg Metropolitan Municipality	2017-10	1. 1-7 days	0	FEMALE	0	1/2	No			15.5738
gp City of Johannesburg Metropolitan Municipality	2017-10	3. 22+ days	0	FEMALE		3/4	No	LTFU/uLTFU	0	2.59016
gp City of Johannesburg Metropolitan Municipality	2017-10	3. 22+ days	0	MALE	1	3/4		LTFU/uLTFU	0	4.91803
gp City of Johannesburg Metropolitan Municipality	2017-10	0. same day	1	MALE	1	1/2				15.4098
gp City of Johannesburg Metropolitan Municipality	2017-10	2. 8-21 days	0	MALE	0	1/2				8.95082
gp City of Johannesburg Metropolitan Municipality	2017-10	3. 22+ days	0	FEMALE	1	1/2	No	LTFU/uLTFU	1	0
gp City of Johannesburg Metropolitan Municipality	2017-10	0. same day	1	FEMALE	0	1/2	Yes			6.32787
gp City of Johannesburg Metropolitan Municipality	2017-10	0. same day	1	FEMALE	0		Yes			14.9836
gp City of Johannesburg Metropolitan Municipality	2017-10	1. 1-7 days	0	FEMALE	0	1/2	No	Transferred/Moved Out	0	1.83607
gp City of Johannesburg Metropolitan Municipality	2017-10	0. same day	1	FEMALE	0	1/2	No			14.918
gp City of Johannesburg Metropolitan Municipality	2017-10	0. same day	1	FEMALE		1/2	Yes			15.4098
gp City of Johannesburg Metropolitan Municipality	2017-10	0. same day	1	FEMALE	1	1/2	Yes	LTFU/uLTFU	0	2.29508
gp City of Johannesburg Metropolitan Municipality	2017-10	0. same day	1	FEMALE	0	1/2	Yes			15.6066
gp City of Johannesburg Metropolitan Municipality	2017-10	2. 8-21 days	0	MALE		1/2				14.7541
gp City of Johannesburg Metropolitan Municipality	2017-10	1. 1-7 days	0	MALE	0	1/2				15.1803
gp City of Johannesburg Metropolitan Municipality	2017-10	1. 1-7 days	0	FEMALE		1/2	No			14.918
gp City of Johannesburg Metropolitan Municipality	2017-10	3. 22+ days	0	FEMALE	0	3/4	No	Died	0	0.819672
gp City of Johannesburg Metropolitan Municipality	2017-10	1. 1-7 days	0	FEMALE	0	3/4	No			15.1803
gp City of Johannesburg Metropolitan Municipality	2017-10	2. 8-21 days	0	FEMALE	0	1/2	No			15.6393
gp City of Johannesburg Metropolitan Municipality	2017-10	1. 1-7 days	0	FEMALE	0	1/2	No	Transferred/Moved Out	0	0.52459
gp City of Johannesburg Metropolitan Municipality	2017-10	2. 8-21 days	0	MALE	1	1/2		LTFU/uLTFU	0	1.37705
gp City of Johannesburg Metropolitan Municipality	2017-10	0. same day	1	FEMALE		1/2	No	LTFU/uLTFU	0	0.852459
gp City of Johannesburg Metropolitan Municipality	2017-10	0. same day	1	FEMALE	1	1/2	No			14.9508
gp City of Johannesburg Metropolitan Municipality	2017-10	3. 22+ days	0	MALE	0	1/2				15.377
gp City of Johannesburg Metropolitan Municipality	2017-10	3. 22+ days	0	MALE		1/2				15.2131
gp City of Johannesburg Metropolitan Municipality	2017-10	1. 1-7 days	0	MALE	0	1/2				15.1475
gp City of Johannesburg Metropolitan Municipality	2017-10	1. 1-7 days	0	FEMALE	0	1/2	No			15.0164
gp City of Johannesburg Metropolitan Municipality	2017-10	1. 1-7 days	0	FEMALE	0	1/2	No			14.7541
gp City of Johannesburg Metropolitan Municipality	2017-10	0. same day	1	FEMALE	0	1/2	Yes	LTFU/uLTFU	0	2.7541
gp City of Johannesburg Metropolitan Municipality	2017-10	3. 22+ days	0	FEMALE	1	3/4	No			15.2459
gp City of Johannesburg Metropolitan Municipality	2017-10	0. same day	1	FEMALE	0	1/2	Yes			15.4426
gp City of Johannesburg Metropolitan Municipality	2017-10	3. 22+ days	0	MALE	0	1/2				14.8852
gp City of Johannesburg Metropolitan Municipality	2017-10	0. same day	1	FEMALE		1/2	Yes			15.6721
gp City of Johannesburg Metropolitan Municipality	2017-10	2. 8-21 days	0	FEMALE	0	1/2	No	LTFU/uLTFU	0	3.67213
gp City of Johannesburg Metropolitan Municipality	2017-10	2. 8-21 days	0	FEMALE	1	1/2	No			14.7869
gp City of Johannesburg Metropolitan Municipality	2017-10	1. 1-7 days	0	FEMALE	0	1/2	No			14.9508
gp City of Johannesburg Metropolitan Municipality	2017-10	1. 1-7 days	0	FEMALE	1	1/2	No			15.6393
gp City of Johannesburg Metropolitan Municipality	2017-10	3. 22+ days	0	MALE	1	3/4		Transferred/Moved Out	0	3.18033
gp City of Johannesburg Metropolitan Municipality	2017-10	3. 22+ days	0	FEMALE	1	1/2	No			15.4098
gp City of Johannesburg Metropolitan Municipality	2017-10	0. same day	1	FEMALE	0	1/2	Yes			15.2459
gp City of Johannesburg Metropolitan Municipality	2017-10	1. 1-7 days	0	FEMALE	0	1/2	No			15.1148
gp City of Johannesburg Metropolitan Municipality	2017-10	3. 22+ days	0	FEMALE	0	1/2	No			15.6721
gp City of Johannesburg Metropolitan Municipality	2017-10	1. 1-7 days	0	MALE	1	1/2				15.6393
gp City of Johannesburg Metropolitan Municipality	2017-10	0. same day	1	FEMALE	0	1/2	Yes			15.0164
gp City of Johannesburg Metropolitan Municipality	2017-10	2. 8-21 days	0	FEMALE	0	1/2	Not Sure			8.72131
gp City of Johannesburg Metropolitan Municipality	2017-10	3. 22+ days	0	MALE	0	1/2				15.5738
gp City of Johannesburg Metropolitan Municipality	2017-10	2. 8-21 days	0	MALE		3/4				14.918
gp City of Johannesburg Metropolitan Municipality	2017-10	1. 1-7 days	0	FEMALE		1/2	No	LTFU/uLTFU	1	0
gp City of Johannesburg Metropolitan Municipality	2017-10	2. 8-21 days	0	FEMALE		1/2	No			8.26229
gp City of Johannesburg Metropolitan Municipality	2017-10	0. same day	1	FEMALE			Yes	Transferred/Moved Out	0	5.7377
lp Mopani District Municipality	2017-10	0. same day	1	FEMALE	1	1/2	Yes			6.09836
gp City of Johannesburg Metropolitan Municipality	2017-10	2. 8-21 days	0	FEMALE	0	1/2	No			15.5738
gp City of Johannesburg Metropolitan Municipality	2017-10	3. 22+ days	0	FEMALE	0	1/2	No			15.4426
gp City of Johannesburg Metropolitan Municipality	2017-10	1. 1-7 days	0	FEMALE	0	1/2	No			15.1803
gp City of Johannesburg Metropolitan Municipality	2017-10	1. 1-7 days	0	MALE	0					15.2131
gp City of Johannesburg Metropolitan Municipality	2017-10	0. same day	1	FEMALE		1/2	No	LTFU/uLTFU	0	5.80328
gp City of Johannesburg Metropolitan Municipality	2017-10	0. same day	1	FEMALE		1/2	Yes	LTFU/uLTFU	0	1.86885
gp City of Johannesburg Metropolitan Municipality	2017-10	0. same day	1	MALE		1/2		LTFU/uLTFU	1	0
gp City of Johannesburg Metropolitan Municipality	2017-10	1. 1-7 days	0	FEMALE	0	1/2	No	LTFU/uLTFU	1	0
gp City of Johannesburg Metropolitan Municipality	2017-10	3. 22+ days	0	MALE	0	1/2				15.4754
gp City of Johannesburg Metropolitan Municipality	2017-10	2. 8-21 days	0	FEMALE		1/2	No	LTFU/uLTFU	1	0
gp City of Johannesburg Metropolitan Municipality	2017-10	0. same day	1	MALE	0	1/2				15.4754
gp City of Johannesburg Metropolitan Municipality	2017-10	3. 22+ days	0	MALE	0	3/4				15.3443
lp Mopani District Municipality	2017-10	1. 1-7 days	0	FEMALE	0	1/2	No			15.5738
gp City of Johannesburg Metropolitan Municipality	2017-10	0. same day	1	MALE	1	1/2				14.9836
gp City of Johannesburg Metropolitan Municipality	2017-10	0. same day	1	MALE	0	3/4				15.2131
gp City of Johannesburg Metropolitan Municipality	2017-10	2. 8-21 days	0	FEMALE	1	3/4	No			14.9836
gp City of Johannesburg Metropolitan Municipality	2017-10	0. same day	1	MALE		1/2		LTFU/uLTFU	1	0
gp City of Johannesburg Metropolitan Municipality	2017-10	0. same day	1	FEMALE		1/2	Yes			14.8852
gp City of Johannesburg Metropolitan Municipality	2017-10	2. 8-21 days	0	FEMALE	0	1/2	Yes			14.9508
gp City of Johannesburg Metropolitan Municipality	2017-10	0. same day	1	FEMALE	0	1/2	Yes			8.91803
gp City of Johannesburg Metropolitan Municipality	2017-10	2. 8-21 days	0	FEMALE		1/2	No			15.4098
gp City of Johannesburg Metropolitan Municipality	2017-10	0. same day	1	FEMALE		1/2	No			15.377
gp City of Johannesburg Metropolitan Municipality	2017-10	3. 22+ days	0	MALE	0	3/4		LTFU/uLTFU	0	0.0983607
gp City of Johannesburg Metropolitan Municipality	2017-10	2. 8-21 days	0	FEMALE	1	1/2	No			15.377
gp City of Johannesburg Metropolitan Municipality	2017-10	1. 1-7 days	0	FEMALE	0	3/4	No			15.1475
gp City of Johannesburg Metropolitan Municipality	2017-10	1. 1-7 days	0	FEMALE		1/2	No			15.4098
gp City of Johannesburg Metropolitan Municipality	2017-10	1. 1-7 days	0	FEMALE			Yes			15.0164
gp City of Johannesburg Metropolitan Municipality	2017-10	2. 8-21 days	0	FEMALE	1	1/2	No	LTFU/uLTFU	0	3.08197
gp City of Johannesburg Metropolitan Municipality	2017-10	0. same day	1	FEMALE		1/2	No			14.9836
gp City of Johannesburg Metropolitan Municipality	2017-10	2. 8-21 days	0	MALE	0	1/2				15.6393
gp City of Johannesburg Metropolitan Municipality	2017-10	2. 8-21 days	0	MALE	0	1/2				14.7869
gp City of Johannesburg Metropolitan Municipality	2017-10	3. 22+ days	0	FEMALE	0	1/2	No			15.7049
gp City of Johannesburg Metropolitan Municipality	2017-10	2. 8-21 days	0	FEMALE	0	1/2	No	Transferred/Moved Out	0	3.86885
gp City of Johannesburg Metropolitan Municipality	2017-10	1. 1-7 days	0	MALE	0	3/4				15.4426
gp City of Johannesburg Metropolitan Municipality	2017-10	0. same day	1	FEMALE	0	3/4	No			11.541
gp City of Johannesburg Metropolitan Municipality	2017-10	1. 1-7 days	0	MALE	0	1/2				8.95082
gp City of Johannesburg Metropolitan Municipality	2017-10	2. 8-21 days	0	MALE	1	1/2				15.0164
gp City of Johannesburg Metropolitan Municipality	2017-10	2. 8-21 days	0	FEMALE	0	1/2	No			14.7869
gp City of Johannesburg Metropolitan Municipality	2017-10	2. 8-21 days	0	FEMALE	0	1/2	Yes	LTFU/uLTFU	1	0
gp City of Johannesburg Metropolitan Municipality	2017-10	1. 1-7 days	0	FEMALE	0	1/2	No			11.5082
gp City of Johannesburg Metropolitan Municipality	2017-10	1. 1-7 days	0	FEMALE	0	1/2	No	LTFU/uLTFU	1	0
gp City of Johannesburg Metropolitan Municipality	2017-10	0. same day	1	MALE	1	3/4		LTFU/uLTFU	0	0.95082
lp Mopani District Municipality	2017-10	2. 8-21 days	0	FEMALE	1	1/2	No			15.4426
gp City of Johannesburg Metropolitan Municipality	2017-10	1. 1-7 days	0	FEMALE	0	1/2	Yes	LTFU/uLTFU	0	1.83607
gp City of Johannesburg Metropolitan Municipality	2017-10	0. same day	1	MALE	0	1/2				14.2623
gp City of Johannesburg Metropolitan Municipality	2017-10	1. 1-7 days	0	FEMALE		1/2	No	LTFU/uLTFU	0	4.81967
gp City of Johannesburg Metropolitan Municipality	2017-10	3. 22+ days	0	FEMALE	0	1/2	No			15.2459
gp City of Johannesburg Metropolitan Municipality	2017-10	0. same day	1	MALE	0	1/2				15.0164
gp City of Johannesburg Metropolitan Municipality	2017-10	1. 1-7 days	0	MALE	1	1/2		LTFU/uLTFU	1	0
gp City of Johannesburg Metropolitan Municipality	2017-10	1. 1-7 days	0	FEMALE	0	1/2	No			15.4098
gp City of Johannesburg Metropolitan Municipality	2017-10	2. 8-21 days	0	FEMALE	0	1/2	No			15.1475
gp City of Johannesburg Metropolitan Municipality	2017-10	1. 1-7 days	0	MALE		1/2				9.83607
gp City of Johannesburg Metropolitan Municipality	2017-10	0. same day	1	MALE						15.0164
gp City of Johannesburg Metropolitan Municipality	2017-10	1. 1-7 days	0	FEMALE	0	1/2	No			15.4754
gp City of Johannesburg Metropolitan Municipality	2017-10	0. same day	1	FEMALE	0	1/2	Yes	LTFU/uLTFU	0	2.06557
gp City of Johannesburg Metropolitan Municipality	2017-10	3. 22+ days	0	MALE	1	3/4				15.1148
gp City of Johannesburg Metropolitan Municipality	2017-10	2. 8-21 days	0	FEMALE	0	1/2	No			14.7869
gp City of Johannesburg Metropolitan Municipality	2017-10	3. 22+ days	0	FEMALE		3/4	No			15.6066
gp City of Johannesburg Metropolitan Municipality	2017-10	3. 22+ days	0	FEMALE	0	1/2	No			14.918
gp City of Johannesburg Metropolitan Municipality	2017-10	2. 8-21 days	0	FEMALE	0	1/2	No			15.4426
gp City of Johannesburg Metropolitan Municipality	2017-10	3. 22+ days	0	MALE	0	1/2		LTFU/uLTFU	0	0.459016
gp City of Johannesburg Metropolitan Municipality	2017-10	0. same day	1	FEMALE	0	1/2	Yes			15.6393
gp City of Johannesburg Metropolitan Municipality	2017-10	2. 8-21 days	0	MALE	0	1/2				6.36066
gp City of Johannesburg Metropolitan Municipality	2017-10	0. same day	1	FEMALE	0	1/2	No			9.47541
gp City of Johannesburg Metropolitan Municipality	2017-10	0. same day	1	FEMALE	0	1/2	No			15.4098
gp City of Johannesburg Metropolitan Municipality	2017-10	2. 8-21 days	0	FEMALE	0	1/2	No			15.1148
gp City of Johannesburg Metropolitan Municipality	2017-10	1. 1-7 days	0	FEMALE	0	1/2	No	LTFU/uLTFU	0	1.83607
gp City of Johannesburg Metropolitan Municipality	2017-10	3. 22+ days	0	FEMALE		3/4	No			15.2459
gp City of Johannesburg Metropolitan Municipality	2017-10	3. 22+ days	0	MALE	1	1/2		LTFU/uLTFU	1	0
gp City of Johannesburg Metropolitan Municipality	2017-10	0. same day	1	FEMALE	0	1/2	Yes	LTFU/uLTFU	0	2.91803
gp City of Johannesburg Metropolitan Municipality	2017-10	1. 1-7 days	0	FEMALE	0	1/2	No	LTFU/uLTFU	0	4.09836
gp City of Johannesburg Metropolitan Municipality	2017-10	1. 1-7 days	0	FEMALE	0	1/2	No			15.377
gp City of Johannesburg Metropolitan Municipality	2017-10	2. 8-21 days	0	MALE	0	1/2				14.9836
gp City of Johannesburg Metropolitan Municipality	2017-10	0. same day	1	FEMALE		1/2	Yes			7.21311
gp City of Johannesburg Metropolitan Municipality	2017-10	2. 8-21 days	0	FEMALE	0	1/2	No			15.6066
gp City of Johannesburg Metropolitan Municipality	2017-10	2. 8-21 days	0	FEMALE	0	3/4	No			15.6393
gp City of Johannesburg Metropolitan Municipality	2017-10	3. 22+ days	0	FEMALE	0	1/2	No			15.0164
gp City of Johannesburg Metropolitan Municipality	2017-10	3. 22+ days	0	FEMALE	0	1/2	No			15.6393
gp City of Johannesburg Metropolitan Municipality	2017-10	3. 22+ days	0	FEMALE		1/2	No			11.1803
gp City of Johannesburg Metropolitan Municipality	2017-10	1. 1-7 days	0	FEMALE	0	1/2	No			15.1803
gp City of Johannesburg Metropolitan Municipality	2017-10	0. same day	1	FEMALE	0	1/2	No			9.57377
gp City of Johannesburg Metropolitan Municipality	2017-10	0. same day	1	FEMALE	0		No			15.2131
gp City of Johannesburg Metropolitan Municipality	2017-10	3. 22+ days	0	MALE	1	1/2				14.8852
gp City of Johannesburg Metropolitan Municipality	2017-10	2. 8-21 days	0	MALE	0	1/2				15.541
gp City of Johannesburg Metropolitan Municipality	2017-10	1. 1-7 days	0	FEMALE	0	1/2	No			14.7869
gp City of Johannesburg Metropolitan Municipality	2017-10	2. 8-21 days	0	FEMALE	0	1/2	No			15.1803
gp City of Johannesburg Metropolitan Municipality	2017-10	1. 1-7 days	0	FEMALE	0	1/2	No	LTFU/uLTFU	1	0
gp City of Johannesburg Metropolitan Municipality	2017-10	2. 8-21 days	0	FEMALE	1	1/2	No	LTFU/uLTFU	0	5.5082
gp City of Johannesburg Metropolitan Municipality	2017-10	3. 22+ days	0	FEMALE	0	1/2	No			15.6393
gp City of Johannesburg Metropolitan Municipality	2017-10	2. 8-21 days	0	MALE	0	3/4				14.7869
gp City of Johannesburg Metropolitan Municipality	2017-10	3. 22+ days	0	FEMALE	0	1/2	No			15.6393
gp City of Johannesburg Metropolitan Municipality	2017-10	3. 22+ days	0	MALE	1	3/4				14.8852
gp City of Johannesburg Metropolitan Municipality	2017-10	1. 1-7 days	0	FEMALE		1/2	Yes			15.2459
gp City of Johannesburg Metropolitan Municipality	2017-10	2. 8-21 days	0	MALE	1	1/2				15.6066
gp City of Johannesburg Metropolitan Municipality	2017-10	3. 22+ days	0	FEMALE	1	3/4	No	LTFU/uLTFU	0	0.491803
gp City of Johannesburg Metropolitan Municipality	2017-10	1. 1-7 days	0	FEMALE	1	1/2	No			14.7869
gp City of Johannesburg Metropolitan Municipality	2017-10	2. 8-21 days	0	MALE	0	1/2		Transferred/Moved Out	0	0.229508
lp Mopani District Municipality	2017-10	2. 8-21 days	0	FEMALE	0	1/2	No			14.7541
gp City of Johannesburg Metropolitan Municipality	2017-10	2. 8-21 days	0	MALE	1	1/2				15.4426
gp City of Johannesburg Metropolitan Municipality	2017-10	0. same day	1	FEMALE		1/2	Yes	LTFU/uLTFU	1	0
gp City of Johannesburg Metropolitan Municipality	2017-10	0. same day	1	MALE		3/4				14.3607
gp City of Johannesburg Metropolitan Municipality	2017-10	0. same day	1	FEMALE	1	1/2	No			13.3443
gp City of Johannesburg Metropolitan Municipality	2017-10	0. same day	1	FEMALE		1/2	Yes			15.6066
gp City of Johannesburg Metropolitan Municipality	2017-10	3. 22+ days	0	FEMALE	1	1/2	No			15.2459
gp City of Johannesburg Metropolitan Municipality	2017-10	3. 22+ days	0	FEMALE	1	1/2	No			14.918
gp City of Johannesburg Metropolitan Municipality	2017-10	0. same day	1	MALE	0	1/2				6.95082
gp City of Johannesburg Metropolitan Municipality	2017-10	0. same day	1	FEMALE	0	1/2	Yes			6.91803
gp City of Johannesburg Metropolitan Municipality	2017-10	0. same day	1	FEMALE		1/2	Yes	LTFU/uLTFU	0	3.01639
gp City of Johannesburg Metropolitan Municipality	2017-10	0. same day	1	FEMALE	0		Yes			15.2459
gp City of Johannesburg Metropolitan Municipality	2017-10	3. 22+ days	0	FEMALE	0	1/2	No			15.1475
gp City of Johannesburg Metropolitan Municipality	2017-10	0. same day	1	FEMALE	0	1/2	No			15.1148
gp City of Johannesburg Metropolitan Municipality	2017-10	2. 8-21 days	0	MALE	0	1/2				15.6393
gp City of Johannesburg Metropolitan Municipality	2017-10	1. 1-7 days	0	MALE	0	3/4		LTFU/uLTFU	0	3.67213
gp City of Johannesburg Metropolitan Municipality	2017-10	0. same day	1	MALE	0	1/2				14.7869
gp City of Johannesburg Metropolitan Municipality	2017-10	2. 8-21 days	0	MALE	0	1/2		LTFU/uLTFU	0	0.786885
gp City of Johannesburg Metropolitan Municipality	2017-10	0. same day	1	FEMALE	0	1/2	Yes			15.6066
gp City of Johannesburg Metropolitan Municipality	2017-10	1. 1-7 days	0	FEMALE		3/4	No			15.3443
gp City of Johannesburg Metropolitan Municipality	2017-10	2. 8-21 days	0	MALE	1	1/2		Transferred/Moved Out	0	0.42623
gp City of Johannesburg Metropolitan Municipality	2017-10	3. 22+ days	0	FEMALE	0	1/2	No			15.4754
gp City of Johannesburg Metropolitan Municipality	2017-10	2. 8-21 days	0	MALE		1/2				15.3443
gp City of Johannesburg Metropolitan Municipality	2017-10	2. 8-21 days	0	FEMALE	1	1/2	No			14.918
gp City of Johannesburg Metropolitan Municipality	2017-10	1. 1-7 days	0	FEMALE	0	1/2	No			8.98361
gp City of Johannesburg Metropolitan Municipality	2017-10	1. 1-7 days	0	FEMALE	1	1/2	No			14.9508
gp City of Johannesburg Metropolitan Municipality	2017-10	3. 22+ days	0	FEMALE	1	3/4	Yes			15.7049
gp City of Johannesburg Metropolitan Municipality	2017-10	1. 1-7 days	0	FEMALE	0	1/2	No			13.4426
gp City of Johannesburg Metropolitan Municipality	2017-10	2. 8-21 days	0	FEMALE	0	1/2	No	LTFU/uLTFU	0	5.01639
gp City of Johannesburg Metropolitan Municipality	2017-10	0. same day	1	FEMALE	0	1/2	Yes			15.377
gp City of Johannesburg Metropolitan Municipality	2017-10	0. same day	1	FEMALE		1/2	Yes			15.6721
gp City of Johannesburg Metropolitan Municipality	2017-10	2. 8-21 days	0	FEMALE	0	1/2	No			15.2459
gp City of Johannesburg Metropolitan Municipality	2017-10	2. 8-21 days	0	MALE	0	1/2				15.5738
gp City of Johannesburg Metropolitan Municipality	2017-10	0. same day	1	MALE	1	1/2		LTFU/uLTFU	0	3.21311
gp City of Johannesburg Metropolitan Municipality	2017-10	3. 22+ days	0	FEMALE	0	1/2	No			7.21311
gp City of Johannesburg Metropolitan Municipality	2017-10	3. 22+ days	0	FEMALE	0	1/2	No	LTFU/uLTFU	1	0
gp City of Johannesburg Metropolitan Municipality	2017-10	0. same day	1	MALE		3/4				9.2459
gp City of Johannesburg Metropolitan Municipality	2017-10	0. same day	1	FEMALE	0	1/2	Yes			7.37705
gp City of Johannesburg Metropolitan Municipality	2017-10	2. 8-21 days	0	FEMALE	0	1/2	No			14.7541
gp City of Johannesburg Metropolitan Municipality	2017-10	2. 8-21 days	0	FEMALE	1		No			7.7377
gp City of Johannesburg Metropolitan Municipality	2017-10	3. 22+ days	0	MALE	0	1/2		LTFU/uLTFU	0	0.918033
gp City of Johannesburg Metropolitan Municipality	2017-10	1. 1-7 days	0	FEMALE	0	1/2	Yes			15.4426
gp City of Johannesburg Metropolitan Municipality	2017-10	2. 8-21 days	0	FEMALE	0	1/2	No			14.9508
gp City of Johannesburg Metropolitan Municipality	2017-10	2. 8-21 days	0	FEMALE	0	1/2	No	LTFU/uLTFU	0	5.54098
lp Mopani District Municipality	2017-10	2. 8-21 days	0	FEMALE	0	1/2	No			14.9836
gp City of Johannesburg Metropolitan Municipality	2017-10	3. 22+ days	0	MALE	0	1/2				15.0164
gp City of Johannesburg Metropolitan Municipality	2017-10	2. 8-21 days	0	FEMALE	0	1/2	No	LTFU/uLTFU	0	0.688525
gp City of Johannesburg Metropolitan Municipality	2017-10	2. 8-21 days	0	MALE	0	1/2				15.7049
gp City of Johannesburg Metropolitan Municipality	2017-10	0. same day	1	FEMALE		1/2	Yes			14.7541
gp City of Johannesburg Metropolitan Municipality	2017-10	3. 22+ days	0	MALE		1/2				14.7869
gp City of Johannesburg Metropolitan Municipality	2017-10	2. 8-21 days	0	MALE	1	1/2				8.22951
gp City of Johannesburg Metropolitan Municipality	2017-10	1. 1-7 days	0	FEMALE	0	1/2	No			15.1475
gp City of Johannesburg Metropolitan Municipality	2017-10	0. same day	1	FEMALE		1/2	Yes	LTFU/uLTFU	0	0.721311
gp City of Johannesburg Metropolitan Municipality	2017-10	2. 8-21 days	0	FEMALE	1	1/2	No			14.9836
gp City of Johannesburg Metropolitan Municipality	2017-10	1. 1-7 days	0	MALE	0	1/2				14.918
gp City of Johannesburg Metropolitan Municipality	2017-10	3. 22+ days	0	FEMALE		1/2	No			14.8852
gp City of Johannesburg Metropolitan Municipality	2017-10	0. same day	1	FEMALE	0	3/4	No			15.0164
gp City of Johannesburg Metropolitan Municipality	2017-10	3. 22+ days	0	FEMALE	0	1/2	No	LTFU/uLTFU	1	0
gp City of Johannesburg Metropolitan Municipality	2017-10	2. 8-21 days	0	MALE	0	1/2				14.9508
gp City of Johannesburg Metropolitan Municipality	2017-10	2. 8-21 days	0	FEMALE	0	1/2	No			15.1803
gp City of Johannesburg Metropolitan Municipality	2017-10	0. same day	1	MALE	0	1/2				15.4426
gp City of Johannesburg Metropolitan Municipality	2017-10	1. 1-7 days	0	MALE	0	1/2				14.7541
gp City of Johannesburg Metropolitan Municipality	2017-10	0. same day	1	FEMALE		1/2	No			15.0164
gp City of Johannesburg Metropolitan Municipality	2017-10	0. same day	1	FEMALE	0	1/2	No			15.6393
gp City of Johannesburg Metropolitan Municipality	2017-10	0. same day	1	FEMALE	0	1/2	Yes			15.6066
gp City of Johannesburg Metropolitan Municipality	2017-10	2. 8-21 days	0	FEMALE	1	1/2	No			14.8852
gp City of Johannesburg Metropolitan Municipality	2017-10	2. 8-21 days	0	FEMALE	0	1/2	No			15.377
gp City of Johannesburg Metropolitan Municipality	2017-10	3. 22+ days	0	FEMALE	0	1/2	No			15.4098
gp City of Johannesburg Metropolitan Municipality	2017-10	3. 22+ days	0	FEMALE	0	1/2	No			15.1148
gp City of Johannesburg Metropolitan Municipality	2017-10	2. 8-21 days	0	MALE	0	1/2				15.4754
gp City of Johannesburg Metropolitan Municipality	2017-10	2. 8-21 days	0	FEMALE	1	3/4	No			15.2131
gp City of Johannesburg Metropolitan Municipality	2017-10	1. 1-7 days	0	FEMALE	0	3/4	No	LTFU/uLTFU	0	2.81967
gp City of Johannesburg Metropolitan Municipality	2017-10	0. same day	1	FEMALE	0	1/2	Yes			15.6721
gp City of Johannesburg Metropolitan Municipality	2017-10	3. 22+ days	0	MALE	0	1/2				15.0164
gp City of Johannesburg Metropolitan Municipality	2017-10	3. 22+ days	0	MALE	1	3/4				15.6393
gp City of Johannesburg Metropolitan Municipality	2017-10	0. same day	1	FEMALE	0	1/2	No			14.7869
gp City of Johannesburg Metropolitan Municipality	2017-10	0. same day	1	FEMALE	0	1/2	Yes	Transferred/Moved Out	0	5.47541
gp City of Johannesburg Metropolitan Municipality	2017-10	0. same day	1	FEMALE		1/2	Yes	LTFU/uLTFU	0	3.44262
gp City of Johannesburg Metropolitan Municipality	2017-10	0. same day	1	FEMALE	0	1/2	Yes	LTFU/uLTFU	0	2.88525
gp City of Johannesburg Metropolitan Municipality	2017-10	2. 8-21 days	0	MALE		1/2		Transferred/Moved Out	0	0.918033
gp City of Johannesburg Metropolitan Municipality	2017-10	0. same day	1	MALE	1	1/2				15.4426
gp City of Johannesburg Metropolitan Municipality	2017-10	0. same day	1	FEMALE		1/2	Yes			15.6721
gp City of Johannesburg Metropolitan Municipality	2017-10	3. 22+ days	0	FEMALE	0	1/2	No			15.6721
gp City of Johannesburg Metropolitan Municipality	2017-10	3. 22+ days	0	MALE	1	3/4				11.0492
gp City of Johannesburg Metropolitan Municipality	2017-10	3. 22+ days	0	FEMALE			Not Sure	LTFU/uLTFU	0	3.77049
gp City of Johannesburg Metropolitan Municipality	2017-10	3. 22+ days	0	FEMALE	0	1/2	No			12.7869
gp City of Johannesburg Metropolitan Municipality	2017-10	2. 8-21 days	0	FEMALE	0	1/2	No			14.7541
gp City of Johannesburg Metropolitan Municipality	2017-10	3. 22+ days	0	MALE	0	1/2				14.918
gp City of Johannesburg Metropolitan Municipality	2017-10	2. 8-21 days	0	MALE	0	1/2				15.4426
gp City of Johannesburg Metropolitan Municipality	2017-10	0. same day	1	MALE	0	1/2				15.4098
gp City of Johannesburg Metropolitan Municipality	2017-10	2. 8-21 days	0	FEMALE	0	1/2	No			15.1803
gp City of Johannesburg Metropolitan Municipality	2017-10	1. 1-7 days	0	MALE	0	1/2				14.9836
gp City of Johannesburg Metropolitan Municipality	2017-10	1. 1-7 days	0	FEMALE	0	1/2	Yes			15.0164
gp City of Johannesburg Metropolitan Municipality	2017-10	2. 8-21 days	0	FEMALE	1	3/4	No	LTFU/uLTFU	0	0.918033
gp City of Johannesburg Metropolitan Municipality	2017-10	0. same day	1	MALE	0	1/2				14.9836
gp City of Johannesburg Metropolitan Municipality	2017-10	0. same day	1	FEMALE	0	1/2	No			14.9836
gp City of Johannesburg Metropolitan Municipality	2017-10	1. 1-7 days	0	FEMALE		1/2	Yes	LTFU/uLTFU	1	0
gp City of Johannesburg Metropolitan Municipality	2017-10	3. 22+ days	0	MALE	0	1/2				14.9836
gp City of Johannesburg Metropolitan Municipality	2017-10	3. 22+ days	0	FEMALE	0	1/2	No			15.1803
gp City of Johannesburg Metropolitan Municipality	2017-10	2. 8-21 days	0	FEMALE	0	1/2	No			15.6721
gp City of Johannesburg Metropolitan Municipality	2017-10	1. 1-7 days	0	MALE	1	1/2		LTFU/uLTFU	1	0
gp City of Johannesburg Metropolitan Municipality	2017-10	2. 8-21 days	0	FEMALE	1	1/2	No			14.9836
gp City of Johannesburg Metropolitan Municipality	2017-10	0. same day	1	FEMALE	0		No			15.1148
gp City of Johannesburg Metropolitan Municipality	2017-10	0. same day	1	FEMALE		1/2	No	LTFU/uLTFU	0	0.918033
gp City of Johannesburg Metropolitan Municipality	2017-10	2. 8-21 days	0	MALE	0	1/2		LTFU/uLTFU	1	0
gp City of Johannesburg Metropolitan Municipality	2017-10	0. same day	1	FEMALE	0	1/2	Yes			15.1148
gp City of Johannesburg Metropolitan Municipality	2017-10	1. 1-7 days	0	FEMALE	0	1/2	No			14.7541
gp City of Johannesburg Metropolitan Municipality	2017-10	3. 22+ days	0	FEMALE	0	1/2	No			15.1148
gp City of Johannesburg Metropolitan Municipality	2017-10	1. 1-7 days	0	MALE	0	1/2				15.7049
gp City of Johannesburg Metropolitan Municipality	2017-10	0. same day	1	FEMALE	0	1/2	No			15.2131
gp City of Johannesburg Metropolitan Municipality	2017-10	1. 1-7 days	0	FEMALE	0	1/2	No	LTFU/uLTFU	1	0
gp City of Johannesburg Metropolitan Municipality	2017-10	0. same day	1	FEMALE		1/2	Yes	LTFU/uLTFU	1	0
gp City of Johannesburg Metropolitan Municipality	2017-10	1. 1-7 days	0	MALE	0	1/2				15.1803
gp City of Johannesburg Metropolitan Municipality	2017-10	1. 1-7 days	0	FEMALE	0	1/2	No			15.1803
gp City of Johannesburg Metropolitan Municipality	2017-10	1. 1-7 days	0	MALE	0	1/2				15.4754
gp City of Johannesburg Metropolitan Municipality	2017-10	3. 22+ days	0	MALE	0	1/2				8.36066
gp City of Johannesburg Metropolitan Municipality	2017-10	2. 8-21 days	0	FEMALE	1	1/2	No			15.7049
gp City of Johannesburg Metropolitan Municipality	2017-10	0. same day	1	MALE		1/2				14.9836
gp City of Johannesburg Metropolitan Municipality	2017-10	1. 1-7 days	0	MALE	0	1/2				14.9508
gp City of Johannesburg Metropolitan Municipality	2017-10	3. 22+ days	0	FEMALE		1/2	No			15.377
gp City of Johannesburg Metropolitan Municipality	2017-10	0. same day	1	MALE	1	3/4				15.2131
gp City of Johannesburg Metropolitan Municipality	2017-10	3. 22+ days	0	FEMALE		1/2	No			15.6393
gp City of Johannesburg Metropolitan Municipality	2017-10	2. 8-21 days	0	MALE	0	3/4		LTFU/uLTFU	0	6
gp City of Johannesburg Metropolitan Municipality	2017-10	0. same day	1	FEMALE		1/2	No	LTFU/uLTFU	1	0
gp City of Johannesburg Metropolitan Municipality	2017-10	1. 1-7 days	0	FEMALE	0	1/2	No			15.1803
gp City of Johannesburg Metropolitan Municipality	2017-10	2. 8-21 days	0	MALE		1/2				11.082
gp City of Johannesburg Metropolitan Municipality	2017-10	2. 8-21 days	0	MALE	0	1/2				8.26229
gp City of Johannesburg Metropolitan Municipality	2017-10	2. 8-21 days	0	FEMALE	0	1/2	No			6.13115
gp City of Johannesburg Metropolitan Municipality	2017-10	2. 8-21 days	0	FEMALE	0	1/2	No			10.623
gp City of Johannesburg Metropolitan Municipality	2017-10	2. 8-21 days	0	FEMALE		3/4	Yes			14.8852
gp City of Johannesburg Metropolitan Municipality	2017-10	1. 1-7 days	0	FEMALE	0	1/2	No	LTFU/uLTFU	0	0.459016
gp City of Johannesburg Metropolitan Municipality	2017-10	0. same day	1	FEMALE		1/2	No	LTFU/uLTFU	1	0
gp City of Johannesburg Metropolitan Municipality	2017-10	2. 8-21 days	0	MALE	0	1/2				15.4098
gp City of Johannesburg Metropolitan Municipality	2017-10	0. same day	1	FEMALE	0	1/2	No			15.6393
gp City of Johannesburg Metropolitan Municipality	2017-10	2. 8-21 days	0	FEMALE	0	1/2	No			15.4426
gp City of Johannesburg Metropolitan Municipality	2017-10	1. 1-7 days	0	MALE	0	1/2				15.1475
gp City of Johannesburg Metropolitan Municipality	2017-10	2. 8-21 days	0	MALE		1/2		LTFU/uLTFU	1	0
gp City of Johannesburg Metropolitan Municipality	2017-10	0. same day	1	FEMALE		1/2	Yes			15.4426
gp City of Johannesburg Metropolitan Municipality	2017-10	1. 1-7 days	0	FEMALE	1	1/2	No			15.2131
gp City of Johannesburg Metropolitan Municipality	2017-10	2. 8-21 days	0	FEMALE	0	1/2	No			15.4426
gp City of Johannesburg Metropolitan Municipality	2017-10	0. same day	1	FEMALE	0	1/2	Yes			15.6066
gp City of Johannesburg Metropolitan Municipality	2017-10	2. 8-21 days	0	MALE		1/2				15.4098
gp City of Johannesburg Metropolitan Municipality	2017-10	3. 22+ days	0	FEMALE	0	1/2	No			15.1148
gp City of Johannesburg Metropolitan Municipality	2017-10	0. same day	1	FEMALE		1/2	No			8.03279
gp City of Johannesburg Metropolitan Municipality	2017-10	1. 1-7 days	0	FEMALE	1	1/2	No			9.96721
gp City of Johannesburg Metropolitan Municipality	2017-10	0. same day	1	FEMALE	0	1/2	Yes			9.18033
gp City of Johannesburg Metropolitan Municipality	2017-10	0. same day	1	FEMALE		1/2	Yes	LTFU/uLTFU	0	5.57377
lp Mopani District Municipality	2017-10	1. 1-7 days	0	FEMALE	0	1/2	No	LTFU/uLTFU	1	0
gp City of Johannesburg Metropolitan Municipality	2017-10	3. 22+ days	0	FEMALE	0	1/2	No			15.5738
gp City of Johannesburg Metropolitan Municipality	2017-10	3. 22+ days	0	MALE						15.5738
gp City of Johannesburg Metropolitan Municipality	2017-10	3. 22+ days	0	MALE	0	1/2		Transferred/Moved Out	1	0
gp City of Johannesburg Metropolitan Municipality	2017-10	2. 8-21 days	0	MALE		3/4				15.5738
gp City of Johannesburg Metropolitan Municipality	2017-10	1. 1-7 days	0	FEMALE	0	1/2	No			14.7541
gp City of Johannesburg Metropolitan Municipality	2017-10	0. same day	1	FEMALE		1/2	No	LTFU/uLTFU	1	0
gp City of Johannesburg Metropolitan Municipality	2017-10	1. 1-7 days	0	MALE		3/4		LTFU/uLTFU	0	5.60656
gp City of Johannesburg Metropolitan Municipality	2017-10	1. 1-7 days	0	MALE	1	3/4				15.4754
gp City of Johannesburg Metropolitan Municipality	2017-10	0. same day	1	MALE		3/4				7.83607
gp City of Johannesburg Metropolitan Municipality	2017-10	3. 22+ days	0	FEMALE	0	1/2	No			15.6393
gp City of Johannesburg Metropolitan Municipality	2017-10	2. 8-21 days	0	FEMALE	0	1/2	No	LTFU/uLTFU	0	0.688525
gp City of Johannesburg Metropolitan Municipality	2017-10	2. 8-21 days	0	FEMALE	0	1/2	Yes			14.8852
gp City of Johannesburg Metropolitan Municipality	2017-10	2. 8-21 days	0	MALE	1	1/2				15.4426
gp City of Johannesburg Metropolitan Municipality	2017-10	3. 22+ days	0	FEMALE	1	3/4	No			15.0164
gp City of Johannesburg Metropolitan Municipality	2017-10	0. same day	1	FEMALE	0	1/2	No			6.55738
gp City of Johannesburg Metropolitan Municipality	2017-10	1. 1-7 days	0	MALE	0	1/2		LTFU/uLTFU	0	5.80328
gp City of Johannesburg Metropolitan Municipality	2017-10	0. same day	1	FEMALE		1/2	Yes			15.5738
gp City of Johannesburg Metropolitan Municipality	2017-10	0. same day	1	FEMALE	0	1/2	No			15.7049
gp City of Johannesburg Metropolitan Municipality	2017-10	2. 8-21 days	0	FEMALE	0	1/2	No			15.2459
gp City of Johannesburg Metropolitan Municipality	2017-10	2. 8-21 days	0	FEMALE	0	1/2	No			14.7541
gp City of Johannesburg Metropolitan Municipality	2017-10	0. same day	1	FEMALE	0	1/2	No			15.1475
gp City of Johannesburg Metropolitan Municipality	2017-10	0. same day	1	FEMALE	0	1/2	Yes	LTFU/uLTFU	0	5.54098
gp City of Johannesburg Metropolitan Municipality	2017-10	2. 8-21 days	0	FEMALE	0	1/2	No	LTFU/uLTFU	0	1.14754
gp City of Johannesburg Metropolitan Municipality	2017-10	2. 8-21 days	0	FEMALE	1		No	LTFU/uLTFU	0	0.459016
gp City of Johannesburg Metropolitan Municipality	2017-10	3. 22+ days	0	MALE	0	3/4				7.18033
gp City of Johannesburg Metropolitan Municipality	2017-10	0. same day	1	FEMALE	0	1/2	No			15.0164
gp City of Johannesburg Metropolitan Municipality	2017-10	3. 22+ days	0	MALE	1	1/2		LTFU/uLTFU	0	2.22951
gp City of Johannesburg Metropolitan Municipality	2017-10	0. same day	1	FEMALE		1/2	No			15.0164
lp Mopani District Municipality	2017-10	3. 22+ days	0	MALE	0	1/2				15.3443
gp City of Johannesburg Metropolitan Municipality	2017-10	0. same day	1	MALE	1	1/2				15.5738
gp City of Johannesburg Metropolitan Municipality	2017-10	2. 8-21 days	0	MALE	0	1/2				15.2131
gp City of Johannesburg Metropolitan Municipality	2017-10	3. 22+ days	0	MALE	0	3/4		Transferred/Moved Out	1	0
gp City of Johannesburg Metropolitan Municipality	2017-10	2. 8-21 days	0	FEMALE	0	3/4	No			15.6721
gp City of Johannesburg Metropolitan Municipality	2017-10	3. 22+ days	0	FEMALE		1/2	Yes			15.6393
gp City of Johannesburg Metropolitan Municipality	2017-10	3. 22+ days	0	FEMALE	0	1/2	No			14.918
gp City of Johannesburg Metropolitan Municipality	2017-10	0. same day	1	FEMALE		1/2	Yes			15.4754
gp City of Johannesburg Metropolitan Municipality	2017-10	0. same day	1	FEMALE		1/2	Yes	LTFU/uLTFU	1	0
gp City of Johannesburg Metropolitan Municipality	2017-10	0. same day	1	FEMALE	0	1/2	Yes			15.7049
gp City of Johannesburg Metropolitan Municipality	2017-10	1. 1-7 days	0	MALE		1/2				14.7869
gp City of Johannesburg Metropolitan Municipality	2017-10	2. 8-21 days	0	FEMALE		1/2	No			15.1475
gp City of Johannesburg Metropolitan Municipality	2017-10	0. same day	1	FEMALE	0	1/2	No			15.2459
gp City of Johannesburg Metropolitan Municipality	2017-10	3. 22+ days	0	FEMALE	1	3/4	No			15.4754
gp City of Johannesburg Metropolitan Municipality	2017-10	3. 22+ days	0	MALE	1	1/2				15.6066
gp City of Johannesburg Metropolitan Municipality	2017-10	3. 22+ days	0	FEMALE	0	1/2	No			14.7869
gp City of Johannesburg Metropolitan Municipality	2017-10	0. same day	1	FEMALE		1/2	Yes	LTFU/uLTFU	1	0
gp City of Johannesburg Metropolitan Municipality	2017-10	1. 1-7 days	0	FEMALE	0	1/2	No			14.7869
gp City of Johannesburg Metropolitan Municipality	2017-10	0. same day	1	FEMALE	0	1/2	No			15.4426
gp City of Johannesburg Metropolitan Municipality	2017-10	3. 22+ days	0	MALE	0	1/2				15.377
gp City of Johannesburg Metropolitan Municipality	2017-10	0. same day	1	FEMALE		1/2	Yes	Transferred/Moved Out	0	0.229508
gp City of Johannesburg Metropolitan Municipality	2017-10	3. 22+ days	0	MALE	0	1/2				15.6393
gp City of Johannesburg Metropolitan Municipality	2017-10	1. 1-7 days	0	FEMALE	0	1/2	No			15.5738
gp City of Johannesburg Metropolitan Municipality	2017-10	0. same day	1	FEMALE	0	1/2	No			14.7869
gp City of Johannesburg Metropolitan Municipality	2017-10	1. 1-7 days	0	MALE	1	1/2		LTFU/uLTFU	0	2.52459
gp City of Johannesburg Metropolitan Municipality	2017-10	3. 22+ days	0	FEMALE	0	1/2	No			15.6393
gp City of Johannesburg Metropolitan Municipality	2017-10	0. same day	1	FEMALE		1/2	Yes			15.3443
gp City of Johannesburg Metropolitan Municipality	2017-10	0. same day	1	FEMALE	0		Yes			15.6066
gp City of Johannesburg Metropolitan Municipality	2017-10	3. 22+ days	0	MALE	1	3/4		Transferred/Moved Out	0	3.27869
gp City of Johannesburg Metropolitan Municipality	2017-10	1. 1-7 days	0	FEMALE	0	1/2	No	LTFU/uLTFU	0	1.04918
gp City of Johannesburg Metropolitan Municipality	2017-10	3. 22+ days	0	FEMALE	1	1/2	No			15.1475
gp City of Johannesburg Metropolitan Municipality	2017-10	1. 1-7 days	0	FEMALE	0	3/4	No			15.4098
gp City of Johannesburg Metropolitan Municipality	2017-10	2. 8-21 days	0	MALE	0	1/2				15.3443
gp City of Johannesburg Metropolitan Municipality	2017-10	0. same day	1	FEMALE	0	1/2	Yes	LTFU/uLTFU	1	0
gp City of Johannesburg Metropolitan Municipality	2017-10	1. 1-7 days	0	MALE	0	1/2				9.18033
gp City of Johannesburg Metropolitan Municipality	2017-10	0. same day	1	FEMALE	0	1/2	No			15.6066
gp City of Johannesburg Metropolitan Municipality	2017-10	0. same day	1	FEMALE	0	1/2	No			15.5738
gp City of Johannesburg Metropolitan Municipality	2017-10	3. 22+ days	0	FEMALE	0	1/2	No			15.377
gp City of Johannesburg Metropolitan Municipality	2017-10	2. 8-21 days	0	FEMALE	0	1/2	No			14.8852
gp City of Johannesburg Metropolitan Municipality	2017-10	0. same day	1	FEMALE	0	1/2	Yes	LTFU/uLTFU	0	5.90164
gp City of Johannesburg Metropolitan Municipality	2017-10	0. same day	1	FEMALE	1	1/2	Yes	Transferred/Moved Out	0	1.18033
gp City of Johannesburg Metropolitan Municipality	2017-10	1. 1-7 days	0	MALE		1/2				15.1475
gp City of Johannesburg Metropolitan Municipality	2017-10	3. 22+ days	0	MALE	1	3/4				15.3443
gp City of Johannesburg Metropolitan Municipality	2017-10	2. 8-21 days	0	MALE	0	1/2				15.0164
gp City of Johannesburg Metropolitan Municipality	2017-10	2. 8-21 days	0	FEMALE	0	1/2	No	LTFU/uLTFU	1	0
gp City of Johannesburg Metropolitan Municipality	2017-10	1. 1-7 days	0	FEMALE		1/2	No	LTFU/uLTFU	0	2.98361
gp City of Johannesburg Metropolitan Municipality	2017-10	3. 22+ days	0	FEMALE	0	1/2	No			15.1148
gp City of Johannesburg Metropolitan Municipality	2017-10	3. 22+ days	0	MALE	0	1/2				15.1475
gp City of Johannesburg Metropolitan Municipality	2017-10	2. 8-21 days	0	MALE		1/2				15.2131
gp City of Johannesburg Metropolitan Municipality	2017-10	2. 8-21 days	0	FEMALE	1	1/2	No			14.9836
gp City of Johannesburg Metropolitan Municipality	2017-10	0. same day	1	FEMALE		3/4	No	LTFU/uLTFU	1	0
gp City of Johannesburg Metropolitan Municipality	2017-10	2. 8-21 days	0	MALE	0	1/2		LTFU/uLTFU	1	0
gp City of Johannesburg Metropolitan Municipality	2017-10	1. 1-7 days	0	FEMALE	0	3/4	No			15.1803
gp City of Johannesburg Metropolitan Municipality	2017-10	2. 8-21 days	0	MALE	0	1/2				14.918
gp City of Johannesburg Metropolitan Municipality	2017-10	1. 1-7 days	0	MALE	0	1/2				15.2459
gp City of Johannesburg Metropolitan Municipality	2017-10	0. same day	1	MALE	0	1/2				15.2131
gp City of Johannesburg Metropolitan Municipality	2017-10	2. 8-21 days	0	FEMALE		1/2	No	Transferred/Moved Out	0	1.83607
gp City of Johannesburg Metropolitan Municipality	2017-10	1. 1-7 days	0	FEMALE	0	1/2	No			14.918
gp City of Johannesburg Metropolitan Municipality	2017-10	3. 22+ days	0	FEMALE	0	3/4	No			15.3443
gp City of Johannesburg Metropolitan Municipality	2017-10	1. 1-7 days	0	MALE	0	1/2				14.9508
gp City of Johannesburg Metropolitan Municipality	2017-10	0. same day	1	FEMALE	0	1/2	No			14.9836
gp City of Johannesburg Metropolitan Municipality	2017-10	2. 8-21 days	0	FEMALE	0	1/2	No			14.9508
gp City of Johannesburg Metropolitan Municipality	2017-10	3. 22+ days	0	FEMALE	0	1/2	No			14.9508
gp City of Johannesburg Metropolitan Municipality	2017-10	0. same day	1	FEMALE		1/2	No			15.377
gp City of Johannesburg Metropolitan Municipality	2017-10	1. 1-7 days	0	MALE	1	1/2				15.4426
gp City of Johannesburg Metropolitan Municipality	2017-10	1. 1-7 days	0	FEMALE	0	1/2	Yes			15.4426
gp City of Johannesburg Metropolitan Municipality	2017-10	3. 22+ days	0	MALE		1/2				15.6393
gp City of Johannesburg Metropolitan Municipality	2017-10	3. 22+ days	0	FEMALE	0	1/2	No			7.18033
gp City of Johannesburg Metropolitan Municipality	2017-10	3. 22+ days	0	MALE	0	1/2				6.13115
gp City of Johannesburg Metropolitan Municipality	2017-10	2. 8-21 days	0	FEMALE	1		No			15.1475
gp City of Johannesburg Metropolitan Municipality	2017-10	1. 1-7 days	0	FEMALE	0	1/2	No			14.7869
gp City of Johannesburg Metropolitan Municipality	2017-10	1. 1-7 days	0	FEMALE	0	1/2	No			15.4098
gp City of Johannesburg Metropolitan Municipality	2017-10	3. 22+ days	0	MALE	0	1/2				14.918
gp City of Johannesburg Metropolitan Municipality	2017-10	1. 1-7 days	0	FEMALE	0	1/2	No			15.0164
gp City of Johannesburg Metropolitan Municipality	2017-10	2. 8-21 days	0	MALE	0	1/2				14.9836
gp City of Johannesburg Metropolitan Municipality	2017-10	0. same day	1	FEMALE		1/2	Yes			15.1475
gp City of Johannesburg Metropolitan Municipality	2017-10	2. 8-21 days	0	MALE	0	1/2				15.1803
gp City of Johannesburg Metropolitan Municipality	2017-10	0. same day	1	MALE	0	1/2				15.7049
gp City of Johannesburg Metropolitan Municipality	2017-10	3. 22+ days	0	MALE	0	1/2				15.1148
gp City of Johannesburg Metropolitan Municipality	2017-10	0. same day	1	MALE	1	3/4				14.1639
gp City of Johannesburg Metropolitan Municipality	2017-10	2. 8-21 days	0	FEMALE	0	1/2	No			14.9836
gp City of Johannesburg Metropolitan Municipality	2017-10	2. 8-21 days	0	FEMALE	0	1/2	No			15.1148
gp City of Johannesburg Metropolitan Municipality	2017-10	2. 8-21 days	0	FEMALE	1	3/4	No			14.9508
gp City of Johannesburg Metropolitan Municipality	2017-10	1. 1-7 days	0	FEMALE	0	1/2	No			14.9836
gp City of Johannesburg Metropolitan Municipality	2017-10	1. 1-7 days	0	FEMALE	0	1/2	No			15.0164
gp City of Johannesburg Metropolitan Municipality	2017-10	0. same day	1	FEMALE		1/2	Yes	LTFU/uLTFU	0	2.55738
gp City of Johannesburg Metropolitan Municipality	2017-10	0. same day	1	FEMALE		1/2	No			15.0164
gp City of Johannesburg Metropolitan Municipality	2017-10	2. 8-21 days	0	MALE		3/4				15.2459
gp City of Johannesburg Metropolitan Municipality	2017-10	3. 22+ days	0	FEMALE	0	1/2	No	LTFU/uLTFU	0	0.918033
gp City of Johannesburg Metropolitan Municipality	2017-10	0. same day	1	FEMALE		1/2	Yes			15.377
gp City of Johannesburg Metropolitan Municipality	2017-10	2. 8-21 days	0	MALE	0	1/2				10.9508
gp City of Johannesburg Metropolitan Municipality	2017-10	2. 8-21 days	0	MALE	0	1/2				14.9836
gp City of Johannesburg Metropolitan Municipality	2017-10	1. 1-7 days	0	MALE		1/2				15.6721
gp City of Johannesburg Metropolitan Municipality	2017-10	1. 1-7 days	0	MALE	0	1/2				15.377
gp City of Johannesburg Metropolitan Municipality	2017-10	3. 22+ days	0	MALE	0	1/2				10.3607
gp City of Johannesburg Metropolitan Municipality	2017-10	3. 22+ days	0	FEMALE	0	3/4	No			15.4754
gp City of Johannesburg Metropolitan Municipality	2017-10	1. 1-7 days	0	FEMALE		1/2	Yes			7.90164
gp City of Johannesburg Metropolitan Municipality	2017-10	3. 22+ days	0	MALE	0	1/2				15.6721
gp City of Johannesburg Metropolitan Municipality	2017-10	2. 8-21 days	0	FEMALE	0	1/2	No			15.7049
gp City of Johannesburg Metropolitan Municipality	2017-10	0. same day	1	MALE	0	1/2				14.8852
lp Mopani District Municipality	2017-10	0. same day	1	FEMALE	0	1/2	Yes			7.80328
lp Mopani District Municipality	2017-10	2. 8-21 days	0	MALE		1/2				15.6721
gp City of Johannesburg Metropolitan Municipality	2017-10	1. 1-7 days	0	FEMALE	0	3/4	No			15.2459
gp City of Johannesburg Metropolitan Municipality	2017-10	2. 8-21 days	0	MALE	1	1/2				15.3443
gp City of Johannesburg Metropolitan Municipality	2017-10	2. 8-21 days	0	MALE	1	1/2		LTFU/uLTFU	0	5.7377
gp City of Johannesburg Metropolitan Municipality	2017-10	0. same day	1	FEMALE		1/2	No			7.86885
gp City of Johannesburg Metropolitan Municipality	2017-10	0. same day	1	MALE	0	1/2				15.0164
gp City of Johannesburg Metropolitan Municipality	2017-10	2. 8-21 days	0	MALE	0	3/4				14.918
gp City of Johannesburg Metropolitan Municipality	2017-10	2. 8-21 days	0	FEMALE	0	1/2	No			15.4098
gp City of Johannesburg Metropolitan Municipality	2017-10	0. same day	1	FEMALE		1/2	Yes			15.4426
gp City of Johannesburg Metropolitan Municipality	2017-10	0. same day	1	FEMALE	0	1/2	Yes			15.7049
gp City of Johannesburg Metropolitan Municipality	2017-10	0. same day	1	FEMALE	1	1/2	No			9.63934
gp City of Johannesburg Metropolitan Municipality	2017-10	0. same day	1	FEMALE		1/2	Yes			14.9836
gp City of Johannesburg Metropolitan Municipality	2017-10	1. 1-7 days	0	FEMALE	0	1/2	No			15.0164
gp City of Johannesburg Metropolitan Municipality	2017-10	2. 8-21 days	0	FEMALE	0	1/2	No			15.6393
gp City of Johannesburg Metropolitan Municipality	2017-10	3. 22+ days	0	MALE	0	1/2				15.2459
gp City of Johannesburg Metropolitan Municipality	2017-10	2. 8-21 days	0	FEMALE	0	1/2	No			15.0164
gp City of Johannesburg Metropolitan Municipality	2017-10	2. 8-21 days	0	MALE	0	1/2				15.7049
gp City of Johannesburg Metropolitan Municipality	2017-10	0. same day	1	FEMALE		1/2	Yes			15.7049
gp City of Johannesburg Metropolitan Municipality	2017-10	2. 8-21 days	0	FEMALE	0	1/2	No			14.9508
gp City of Johannesburg Metropolitan Municipality	2017-10	1. 1-7 days	0	FEMALE	0	1/2	No			7.5082
gp City of Johannesburg Metropolitan Municipality	2017-10	0. same day	1	MALE	0			LTFU/uLTFU	0	3.60656
gp City of Johannesburg Metropolitan Municipality	2017-10	0. same day	1	FEMALE	0	1/2	No	Transferred/Moved Out	0	3.21311
gp City of Johannesburg Metropolitan Municipality	2017-10	3. 22+ days	0	MALE	0	3/4				15.4098
gp City of Johannesburg Metropolitan Municipality	2017-10	3. 22+ days	0	FEMALE	0	1/2	No	Transferred/Moved Out	0	3.40984
gp City of Johannesburg Metropolitan Municipality	2017-10	2. 8-21 days	0	FEMALE	0	1/2	No			15.2131
gp City of Johannesburg Metropolitan Municipality	2017-10	3. 22+ days	0	MALE	0					15.6066
gp City of Johannesburg Metropolitan Municipality	2017-10	0. same day	1	FEMALE	0	1/2	Yes	LTFU/uLTFU	1	0
gp City of Johannesburg Metropolitan Municipality	2017-10	3. 22+ days	0	MALE		1/2				14.7541
gp City of Johannesburg Metropolitan Municipality	2017-10	1. 1-7 days	0	MALE	1	1/2		LTFU/uLTFU	0	1.67213
gp City of Johannesburg Metropolitan Municipality	2017-10	2. 8-21 days	0	FEMALE		1/2	No			9.40984
gp City of Johannesburg Metropolitan Municipality	2017-10	3. 22+ days	0	MALE	1	1/2		Transferred/Moved Out	1	0
gp City of Johannesburg Metropolitan Municipality	2017-10	0. same day	1	FEMALE		1/2	Yes			6.65574
lp Mopani District Municipality	2017-10	0. same day	1	FEMALE		1/2	No	LTFU/uLTFU	1	0
gp City of Johannesburg Metropolitan Municipality	2017-10	3. 22+ days	0	MALE		1/2				7.01639
gp City of Johannesburg Metropolitan Municipality	2017-10	3. 22+ days	0	FEMALE	0	1/2	No			15.4426
gp City of Johannesburg Metropolitan Municipality	2017-10	0. same day	1	FEMALE	0	1/2	Yes	LTFU/uLTFU	0	0.918033
gp City of Johannesburg Metropolitan Municipality	2017-10	3. 22+ days	0	FEMALE	1	1/2	No	LTFU/uLTFU	0	1.44262
gp City of Johannesburg Metropolitan Municipality	2017-10	3. 22+ days	0	FEMALE	0	3/4	No	LTFU/uLTFU	0	4.59016
gp City of Johannesburg Metropolitan Municipality	2017-10	0. same day	1	FEMALE	0		No			15.4426
gp City of Johannesburg Metropolitan Municipality	2017-10	2. 8-21 days	0	FEMALE	0	1/2	No			14.9836
gp City of Johannesburg Metropolitan Municipality	2017-10	2. 8-21 days	0	MALE	1	1/2				14.7869
gp City of Johannesburg Metropolitan Municipality	2017-10	1. 1-7 days	0	MALE	0	1/2				15.7049
gp City of Johannesburg Metropolitan Municipality	2017-10	0. same day	1	MALE	0	1/2				15.6721
gp City of Johannesburg Metropolitan Municipality	2017-10	1. 1-7 days	0	MALE	0	1/2				15.0164
gp City of Johannesburg Metropolitan Municipality	2017-10	1. 1-7 days	0	FEMALE	0	1/2	No			15.7049
gp City of Johannesburg Metropolitan Municipality	2017-10	0. same day	1	FEMALE		1/2	No			15.5738
gp City of Johannesburg Metropolitan Municipality	2017-10	2. 8-21 days	0	FEMALE	0	1/2	No			15.1803
gp City of Johannesburg Metropolitan Municipality	2017-10	2. 8-21 days	0	MALE	0	3/4				15.377
gp City of Johannesburg Metropolitan Municipality	2017-10	1. 1-7 days	0	FEMALE		3/4	No			15.4426
gp City of Johannesburg Metropolitan Municipality	2017-10	2. 8-21 days	0	FEMALE	0	1/2	No	LTFU/uLTFU	0	4.4918
gp City of Johannesburg Metropolitan Municipality	2017-10	0. same day	1	FEMALE	0	1/2	No			15.3443
gp City of Johannesburg Metropolitan Municipality	2017-10	1. 1-7 days	0	MALE	0	1/2				15.3443
gp City of Johannesburg Metropolitan Municipality	2017-10	1. 1-7 days	0	MALE	0	1/2				9.11475
gp City of Johannesburg Metropolitan Municipality	2017-10	0. same day	1	MALE	0	1/2				14.7869
gp City of Johannesburg Metropolitan Municipality	2017-10	0. same day	1	FEMALE	0	1/2	Yes	Transferred/Moved Out	0	3.77049
gp City of Johannesburg Metropolitan Municipality	2017-10	0. same day	1	FEMALE	0	1/2	Yes	LTFU/uLTFU	0	4.81967
gp City of Johannesburg Metropolitan Municipality	2017-10	2. 8-21 days	0	FEMALE	0	1/2	No			15.6393
gp City of Johannesburg Metropolitan Municipality	2017-10	0. same day	1	MALE	0	1/2				15.6721
gp City of Johannesburg Metropolitan Municipality	2017-10	2. 8-21 days	0	FEMALE	0	1/2	Yes			15.1475
gp City of Johannesburg Metropolitan Municipality	2017-10	0. same day	1	FEMALE	0	3/4	No			8.78689
gp City of Johannesburg Metropolitan Municipality	2017-10	0. same day	1	MALE	1	1/2				8.06557
gp City of Johannesburg Metropolitan Municipality	2017-10	1. 1-7 days	0	FEMALE	1	1/2	No			15.0164
gp City of Johannesburg Metropolitan Municipality	2017-10	1. 1-7 days	0	MALE	0	1/2		LTFU/uLTFU	0	0.721311
gp City of Johannesburg Metropolitan Municipality	2017-10	1. 1-7 days	0	FEMALE	0	1/2	No	LTFU/uLTFU	0	2.29508
gp City of Johannesburg Metropolitan Municipality	2017-10	0. same day	1	FEMALE		1/2	Yes			15.1803
gp City of Johannesburg Metropolitan Municipality	2017-10	3. 22+ days	0	MALE	1	3/4		LTFU/uLTFU	1	0
gp City of Johannesburg Metropolitan Municipality	2017-10	0. same day	1	FEMALE	0	1/2	Yes			15.2131
gp City of Johannesburg Metropolitan Municipality	2017-10	0. same day	1	FEMALE	0	1/2	Yes	LTFU/uLTFU	1	0
gp City of Johannesburg Metropolitan Municipality	2017-10	0. same day	1	FEMALE	0	1/2	Yes			15.4426
gp City of Johannesburg Metropolitan Municipality	2017-10	0. same day	1	FEMALE		1/2	Yes	LTFU/uLTFU	1	0
gp City of Johannesburg Metropolitan Municipality	2017-10	0. same day	1	MALE	0	1/2				15.1803
gp City of Johannesburg Metropolitan Municipality	2017-10	2. 8-21 days	0	MALE	0	3/4				15.6721
gp City of Johannesburg Metropolitan Municipality	2017-10	1. 1-7 days	0	MALE	1	1/2		Transferred/Moved Out	0	1.11475
gp City of Johannesburg Metropolitan Municipality	2017-10	0. same day	1	FEMALE		1/2	Yes			15.4426
gp City of Johannesburg Metropolitan Municipality	2017-10	2. 8-21 days	0	FEMALE			No			15.6393
gp City of Johannesburg Metropolitan Municipality	2017-10	1. 1-7 days	0	FEMALE	0		Yes	LTFU/uLTFU	0	1.57377
gp City of Johannesburg Metropolitan Municipality	2017-10	0. same day	1	FEMALE	0	1/2	Yes			14.9836
gp City of Johannesburg Metropolitan Municipality	2017-10	1. 1-7 days	0	MALE	0	1/2				15.2459
gp City of Johannesburg Metropolitan Municipality	2017-10	0. same day	1	FEMALE	0	1/2	Yes			6.32787
gp City of Johannesburg Metropolitan Municipality	2017-10	3. 22+ days	0	FEMALE	1	1/2	Yes	Transferred/Moved Out	0	4.52459
gp City of Johannesburg Metropolitan Municipality	2017-10	0. same day	1	FEMALE	0		No			8.52459
gp City of Johannesburg Metropolitan Municipality	2017-10	0. same day	1	FEMALE		1/2	No			15.2459
gp City of Johannesburg Metropolitan Municipality	2017-10	0. same day	1	FEMALE		1/2	Yes	LTFU/uLTFU	0	5.96721
gp City of Johannesburg Metropolitan Municipality	2017-10	3. 22+ days	0	MALE	0	3/4				14.9508
gp City of Johannesburg Metropolitan Municipality	2017-10	1. 1-7 days	0	MALE	1	1/2		LTFU/uLTFU	1	0
gp City of Johannesburg Metropolitan Municipality	2017-10	0. same day	1	FEMALE			Yes			15.4426
gp City of Johannesburg Metropolitan Municipality	2017-10	0. same day	1	FEMALE		1/2	No			15.4754
gp City of Johannesburg Metropolitan Municipality	2017-10	3. 22+ days	0	FEMALE	0	3/4	No			15.377
gp City of Johannesburg Metropolitan Municipality	2017-10	2. 8-21 days	0	MALE	1	3/4				14.9836
gp City of Johannesburg Metropolitan Municipality	2017-10	1. 1-7 days	0	FEMALE			No	LTFU/uLTFU	0	3.7377
gp City of Johannesburg Metropolitan Municipality	2017-10	0. same day	1	FEMALE	0	3/4	No	LTFU/uLTFU	0	3.21311
gp City of Johannesburg Metropolitan Municipality	2017-10	2. 8-21 days	0	FEMALE	0	1/2	No	LTFU/uLTFU	0	3.63934
lp Mopani District Municipality	2017-10	3. 22+ days	0	MALE	0	1/2				7.18033
gp City of Johannesburg Metropolitan Municipality	2017-10	0. same day	1	MALE	1	3/4				9.93443
gp City of Johannesburg Metropolitan Municipality	2017-10	3. 22+ days	0	FEMALE	0	1/2	No			15.2131
gp City of Johannesburg Metropolitan Municipality	2017-10	0. same day	1	MALE	0	1/2				14.9508
gp City of Johannesburg Metropolitan Municipality	2017-10	3. 22+ days	0	FEMALE	0	1/2	No			6.03279
lp Mopani District Municipality	2017-10	0. same day	1	FEMALE	0	1/2	Yes	Transferred/Moved Out	0	1.83607
gp City of Johannesburg Metropolitan Municipality	2017-10	1. 1-7 days	0	FEMALE	1	1/2	No			15.7049
gp City of Johannesburg Metropolitan Municipality	2017-10	0. same day	1	FEMALE	0	1/2	Yes			15.4426
gp City of Johannesburg Metropolitan Municipality	2017-10	1. 1-7 days	0	MALE	0	1/2				14.7541
gp City of Johannesburg Metropolitan Municipality	2017-10	3. 22+ days	0	MALE	0	1/2				11.082
gp City of Johannesburg Metropolitan Municipality	2017-10	1. 1-7 days	0	FEMALE	0	1/2	No			15.4754
gp City of Johannesburg Metropolitan Municipality	2017-10	2. 8-21 days	0	FEMALE	1	1/2	No			15.1803
gp City of Johannesburg Metropolitan Municipality	2017-10	0. same day	1	FEMALE			Yes	LTFU/uLTFU	0	0.983607
gp City of Johannesburg Metropolitan Municipality	2017-10	2. 8-21 days	0	FEMALE	0	1/2	Yes			15.1148
gp City of Johannesburg Metropolitan Municipality	2017-10	0. same day	1	FEMALE	0	1/2	Yes	LTFU/uLTFU	0	0.852459
gp City of Johannesburg Metropolitan Municipality	2017-10	1. 1-7 days	0	FEMALE	0	1/2	No			14.7869
gp City of Johannesburg Metropolitan Municipality	2017-10	0. same day	1	FEMALE	0	1/2	No	Transferred/Moved Out	0	2.78689
gp City of Johannesburg Metropolitan Municipality	2017-10	2. 8-21 days	0	FEMALE	0	1/2	No			14.918
gp City of Johannesburg Metropolitan Municipality	2017-10	0. same day	1	FEMALE		1/2	Yes	Transferred/Moved Out	0	0.885246
gp City of Johannesburg Metropolitan Municipality	2017-10	1. 1-7 days	0	FEMALE	1	3/4	No			15.2459
gp City of Johannesburg Metropolitan Municipality	2017-10	1. 1-7 days	0	FEMALE	0	1/2	No	LTFU/uLTFU	0	4.55738
gp City of Johannesburg Metropolitan Municipality	2017-10	2. 8-21 days	0	MALE		1/2		LTFU/uLTFU	0	0.459016
gp City of Johannesburg Metropolitan Municipality	2017-10	0. same day	1	FEMALE	0	1/2	No			14.7869
gp City of Johannesburg Metropolitan Municipality	2017-10	2. 8-21 days	0	MALE	1	1/2				14.9836
gp City of Johannesburg Metropolitan Municipality	2017-10	3. 22+ days	0	MALE	0	1/2				14.9508
gp City of Johannesburg Metropolitan Municipality	2017-10	0. same day	1	FEMALE	0	1/2	Yes	LTFU/uLTFU	0	3.93443
gp City of Johannesburg Metropolitan Municipality	2017-10	3. 22+ days	0	FEMALE	1	3/4	No			15.2131
gp City of Johannesburg Metropolitan Municipality	2017-10	3. 22+ days	0	FEMALE		1/2	No			15.6066
gp City of Johannesburg Metropolitan Municipality	2017-10	2. 8-21 days	0	MALE	0	1/2		LTFU/uLTFU	0	2.65574
gp City of Johannesburg Metropolitan Municipality	2017-10	3. 22+ days	0	MALE	0	1/2				10.4918
gp City of Johannesburg Metropolitan Municipality	2017-10	2. 8-21 days	0	FEMALE	0	1/2	No			15.2131
gp City of Johannesburg Metropolitan Municipality	2017-10	0. same day	1	MALE	0	1/2		LTFU/uLTFU	0	0.918033
gp City of Johannesburg Metropolitan Municipality	2017-10	1. 1-7 days	0	FEMALE	0	1/2	No			10.1311
gp City of Johannesburg Metropolitan Municipality	2017-10	0. same day	1	MALE	0	1/2				14.7869
gp City of Johannesburg Metropolitan Municipality	2017-10	3. 22+ days	0	FEMALE	0	3/4	No	LTFU/uLTFU	1	0
gp City of Johannesburg Metropolitan Municipality	2017-10	0. same day	1	FEMALE	0		No	LTFU/uLTFU	1	0
gp City of Johannesburg Metropolitan Municipality	2017-10	0. same day	1	FEMALE	0	1/2	No			15.2459
gp City of Johannesburg Metropolitan Municipality	2017-10	2. 8-21 days	0	FEMALE	1		No	LTFU/uLTFU	0	0.918033
gp City of Johannesburg Metropolitan Municipality	2017-10	3. 22+ days	0	MALE	1	1/2				14.918
gp City of Johannesburg Metropolitan Municipality	2017-10	2. 8-21 days	0	FEMALE	0	1/2	No			15.4754
gp City of Johannesburg Metropolitan Municipality	2017-10	0. same day	1	FEMALE	0	1/2	No	LTFU/uLTFU	1	0
gp City of Johannesburg Metropolitan Municipality	2017-10	1. 1-7 days	0	FEMALE	0	1/2	No			10.3607
gp City of Johannesburg Metropolitan Municipality	2017-10	2. 8-21 days	0	MALE	0	3/4				15.7049
gp City of Johannesburg Metropolitan Municipality	2017-10	3. 22+ days	0	FEMALE		1/2	No			15.6393
gp City of Johannesburg Metropolitan Municipality	2017-10	0. same day	1	FEMALE	0	1/2	No			10.2295
gp City of Johannesburg Metropolitan Municipality	2017-10	1. 1-7 days	0	FEMALE	1	1/2	No			14.459
gp City of Johannesburg Metropolitan Municipality	2017-10	3. 22+ days	0	MALE	0	1/2		LTFU/uLTFU	1	0
gp City of Johannesburg Metropolitan Municipality	2017-10	1. 1-7 days	0	FEMALE	0	1/2	No	LTFU/uLTFU	1	0
gp City of Johannesburg Metropolitan Municipality	2017-10	2. 8-21 days	0	FEMALE	0	1/2	No			15.2459
gp City of Johannesburg Metropolitan Municipality	2017-10	1. 1-7 days	0	FEMALE	1	1/2	No			15.1148
gp City of Johannesburg Metropolitan Municipality	2017-10	1. 1-7 days	0	MALE	1	1/2				14.7869
gp City of Johannesburg Metropolitan Municipality	2017-10	0. same day	1	FEMALE	0	1/2	Yes	LTFU/uLTFU	0	3.01639
gp City of Johannesburg Metropolitan Municipality	2017-10	2. 8-21 days	0	MALE	0	1/2				15.2459
lp Mopani District Municipality	2017-10	0. same day	1	FEMALE	0	1/2	No			15.3443
gp City of Johannesburg Metropolitan Municipality	2017-10	2. 8-21 days	0	FEMALE	0	1/2	No	LTFU/uLTFU	0	1.86885
gp City of Johannesburg Metropolitan Municipality	2017-10	3. 22+ days	0	MALE	0	3/4				6.39344
gp City of Johannesburg Metropolitan Municipality	2017-10	1. 1-7 days	0	MALE	0	1/2				14.7541
gp City of Johannesburg Metropolitan Municipality	2017-10	0. same day	1	FEMALE	1	1/2	No			14.9836
gp City of Johannesburg Metropolitan Municipality	2017-10	2. 8-21 days	0	FEMALE	0	1/2	Yes	LTFU/uLTFU	0	4.91803
gp City of Johannesburg Metropolitan Municipality	2017-10	2. 8-21 days	0	MALE	0	1/2				15.2131
gp City of Johannesburg Metropolitan Municipality	2017-10	0. same day	1	MALE	0	1/2				15.2459
lp Mopani District Municipality	2017-10	1. 1-7 days	0	FEMALE	0	1/2	No			15.2131
gp City of Johannesburg Metropolitan Municipality	2017-10	0. same day	1	MALE		1/2				15.2459
gp City of Johannesburg Metropolitan Municipality	2017-10	2. 8-21 days	0	FEMALE	0	3/4	No			15.1475
gp City of Johannesburg Metropolitan Municipality	2017-10	0. same day	1	FEMALE	0	1/2	No			15.2459
gp City of Johannesburg Metropolitan Municipality	2017-10	3. 22+ days	0	MALE	0	1/2				14.9508
gp City of Johannesburg Metropolitan Municipality	2017-10	0. same day	1	MALE	0	1/2				11.0492
gp City of Johannesburg Metropolitan Municipality	2017-10	0. same day	1	FEMALE	0	1/2	Yes	LTFU/uLTFU	0	2.52459
gp City of Johannesburg Metropolitan Municipality	2017-10	1. 1-7 days	0	FEMALE	0	1/2	Yes			15.2131
gp City of Johannesburg Metropolitan Municipality	2017-10	1. 1-7 days	0	FEMALE	0	1/2	No			15.2131
gp City of Johannesburg Metropolitan Municipality	2017-10	1. 1-7 days	0	FEMALE	0	1/2	No			15.3443
gp City of Johannesburg Metropolitan Municipality	2017-10	2. 8-21 days	0	MALE	1	1/2		LTFU/uLTFU	0	0.491803
gp City of Johannesburg Metropolitan Municipality	2017-10	2. 8-21 days	0	FEMALE		1/2	No			9.96721
gp City of Johannesburg Metropolitan Municipality	2017-10	2. 8-21 days	0	MALE	0	1/2				15.1475
gp City of Johannesburg Metropolitan Municipality	2017-10	2. 8-21 days	0	FEMALE	0	1/2	No			8.19672
gp City of Johannesburg Metropolitan Municipality	2017-10	3. 22+ days	0	FEMALE	0		No	Transferred/Moved Out	0	0.918033
gp City of Johannesburg Metropolitan Municipality	2017-10	0. same day	1	MALE	0	1/2				15.3443
gp City of Johannesburg Metropolitan Municipality	2017-10	2. 8-21 days	0	FEMALE	0	1/2	Not Sure			15.6721
gp City of Johannesburg Metropolitan Municipality	2017-10	0. same day	1	FEMALE	0	1/2	Yes			15.1803
gp City of Johannesburg Metropolitan Municipality	2017-10	1. 1-7 days	0	FEMALE		1/2	No	LTFU/uLTFU	0	3.70492
gp City of Johannesburg Metropolitan Municipality	2017-10	1. 1-7 days	0	FEMALE	0	1/2	No	Transferred/Moved Out	0	2.55738
gp City of Johannesburg Metropolitan Municipality	2017-10	1. 1-7 days	0	MALE	0	1/2				7.57377
gp City of Johannesburg Metropolitan Municipality	2017-10	1. 1-7 days	0	FEMALE		1/2	No			15.1475
gp City of Johannesburg Metropolitan Municipality	2017-10	1. 1-7 days	0	FEMALE	0	1/2	No			15.2131
gp City of Johannesburg Metropolitan Municipality	2017-10	0. same day	1	MALE	0	1/2				15.6066
gp City of Johannesburg Metropolitan Municipality	2017-10	2. 8-21 days	0	FEMALE	1	3/4	No	Died	0	0.622951
gp City of Johannesburg Metropolitan Municipality	2017-10	0. same day	1	FEMALE	0	1/2	Yes			14.9836
gp City of Johannesburg Metropolitan Municipality	2017-10	0. same day	1	FEMALE	0	1/2	Yes			9.37705
gp City of Johannesburg Metropolitan Municipality	2017-10	1. 1-7 days	0	MALE	0	1/2				8.26229
gp City of Johannesburg Metropolitan Municipality	2017-10	0. same day	1	FEMALE	0	1/2	No			10.8197
gp City of Johannesburg Metropolitan Municipality	2017-10	3. 22+ days	0	MALE	0	1/2				7.63934
gp City of Johannesburg Metropolitan Municipality	2017-10	3. 22+ days	0	FEMALE	1	3/4	No			15.0164
lp Mopani District Municipality	2017-10	3. 22+ days	0	FEMALE		1/2	No	LTFU/uLTFU	0	3.40984
gp City of Johannesburg Metropolitan Municipality	2017-10	3. 22+ days	0	FEMALE	1	3/4	No			15.0164
gp City of Johannesburg Metropolitan Municipality	2017-10	1. 1-7 days	0	FEMALE		3/4	No	LTFU/uLTFU	0	1.08197
gp City of Johannesburg Metropolitan Municipality	2017-10	1. 1-7 days	0	FEMALE	0	1/2	No			12.2951
gp City of Johannesburg Metropolitan Municipality	2017-10	2. 8-21 days	0	FEMALE	0	1/2	No	LTFU/uLTFU	0	0.918033
gp City of Johannesburg Metropolitan Municipality	2017-10	2. 8-21 days	0	FEMALE	0	1/2	No			14.7541
gp City of Johannesburg Metropolitan Municipality	2017-10	1. 1-7 days	0	MALE		1/2		LTFU/uLTFU	1	0
gp City of Johannesburg Metropolitan Municipality	2017-10	1. 1-7 days	0	FEMALE	0	1/2	No			14.7869
gp City of Johannesburg Metropolitan Municipality	2017-10	3. 22+ days	0	MALE	0	1/2		LTFU/uLTFU	1	0
gp City of Johannesburg Metropolitan Municipality	2017-10	2. 8-21 days	0	MALE		1/2				15.4098
gp City of Johannesburg Metropolitan Municipality	2017-10	2. 8-21 days	0	MALE	0	1/2				15.6066
gp City of Johannesburg Metropolitan Municipality	2017-10	3. 22+ days	0	MALE	0	1/2				15.6393
gp City of Johannesburg Metropolitan Municipality	2017-10	3. 22+ days	0	FEMALE	0	1/2	No	LTFU/uLTFU	1	0
gp City of Johannesburg Metropolitan Municipality	2017-10	0. same day	1	MALE	1	3/4				15.4098
gp City of Johannesburg Metropolitan Municipality	2017-10	1. 1-7 days	0	FEMALE	0	1/2	Yes			14.9836
gp City of Johannesburg Metropolitan Municipality	2017-10	1. 1-7 days	0	MALE	1	1/2				14.7541
gp City of Johannesburg Metropolitan Municipality	2017-10	2. 8-21 days	0	MALE	1	1/2				15.6721
gp City of Johannesburg Metropolitan Municipality	2017-10	2. 8-21 days	0	FEMALE	0	1/2	No			14.9836
gp City of Johannesburg Metropolitan Municipality	2017-10	3. 22+ days	0	FEMALE	1	1/2	No	Transferred/Moved Out	0	5.14754
gp City of Johannesburg Metropolitan Municipality	2017-10	2. 8-21 days	0	MALE	1	1/2				14.7541
gp City of Johannesburg Metropolitan Municipality	2017-10	1. 1-7 days	0	FEMALE		1/2	Yes			8.4918
gp City of Johannesburg Metropolitan Municipality	2017-10	0. same day	1	FEMALE	0	1/2	No			14.9508
gp City of Johannesburg Metropolitan Municipality	2017-10	0. same day	1	FEMALE	0	1/2	Yes	Transferred/Moved Out	0	3.7377
gp City of Johannesburg Metropolitan Municipality	2017-10	3. 22+ days	0	FEMALE	1	1/2	Yes			15.1148
gp City of Johannesburg Metropolitan Municipality	2017-10	1. 1-7 days	0	FEMALE		1/2	Yes	LTFU/uLTFU	1	0
gp City of Johannesburg Metropolitan Municipality	2017-10	0. same day	1	FEMALE		1/2	No			7.57377
gp City of Johannesburg Metropolitan Municipality	2017-10	3. 22+ days	0	FEMALE	0	1/2	No			15.6393
gp City of Johannesburg Metropolitan Municipality	2017-10	1. 1-7 days	0	MALE	1	1/2				10.8197
gp City of Johannesburg Metropolitan Municipality	2017-10	2. 8-21 days	0	FEMALE		1/2	No	Transferred/Moved Out	0	3.08197
gp City of Johannesburg Metropolitan Municipality	2017-10	2. 8-21 days	0	FEMALE	1	1/2	No			15.1475
gp City of Johannesburg Metropolitan Municipality	2017-10	0. same day	1	FEMALE	0	1/2	No			13.3115
gp City of Johannesburg Metropolitan Municipality	2017-10	2. 8-21 days	0	MALE	0	3/4				14.8852
gp City of Johannesburg Metropolitan Municipality	2017-10	0. same day	1	MALE		1/2				15.2131
gp City of Johannesburg Metropolitan Municipality	2017-10	2. 8-21 days	0	MALE		3/4				15.4426
gp City of Johannesburg Metropolitan Municipality	2017-10	1. 1-7 days	0	FEMALE		1/2	No			15.6066
gp City of Johannesburg Metropolitan Municipality	2017-10	0. same day	1	FEMALE	0	1/2	Yes	LTFU/uLTFU	1	0
gp City of Johannesburg Metropolitan Municipality	2017-10	0. same day	1	MALE	0	1/2		LTFU/uLTFU	0	1.11475
gp City of Johannesburg Metropolitan Municipality	2017-10	3. 22+ days	0	FEMALE	0	1/2	No			14.7541
gp City of Johannesburg Metropolitan Municipality	2017-10	2. 8-21 days	0	FEMALE	0	1/2	No	LTFU/uLTFU	0	3.7377
gp City of Johannesburg Metropolitan Municipality	2017-10	1. 1-7 days	0	FEMALE	1	1/2	No			9.96721
gp City of Johannesburg Metropolitan Municipality	2017-10	1. 1-7 days	0	FEMALE	0	1/2	No			15.6721
gp City of Johannesburg Metropolitan Municipality	2017-10	1. 1-7 days	0	FEMALE	0	1/2	No			15.6393
gp City of Johannesburg Metropolitan Municipality	2017-10	1. 1-7 days	0	FEMALE		1/2	No			14.918
gp City of Johannesburg Metropolitan Municipality	2017-10	1. 1-7 days	0	FEMALE	0	1/2	No			14.7869
gp City of Johannesburg Metropolitan Municipality	2017-10	1. 1-7 days	0	MALE	0	1/2				15.0164
gp City of Johannesburg Metropolitan Municipality	2017-10	0. same day	1	FEMALE	1	1/2	No			15.1475
gp City of Johannesburg Metropolitan Municipality	2017-10	3. 22+ days	0	MALE		3/4		LTFU/uLTFU	0	5.77049
gp City of Johannesburg Metropolitan Municipality	2017-10	2. 8-21 days	0	FEMALE		1/2	No	LTFU/uLTFU	0	2.7541
gp City of Johannesburg Metropolitan Municipality	2017-10	2. 8-21 days	0	MALE	0	3/4				14.7869
gp City of Johannesburg Metropolitan Municipality	2017-10	2. 8-21 days	0	FEMALE	1	1/2	No			14.8852
gp City of Johannesburg Metropolitan Municipality	2017-10	3. 22+ days	0	MALE	0	1/2				7.40984
gp City of Johannesburg Metropolitan Municipality	2017-10	3. 22+ days	0	FEMALE		1/2	No			15.377
gp City of Johannesburg Metropolitan Municipality	2017-10	1. 1-7 days	0	MALE	1	1/2				15.377
gp City of Johannesburg Metropolitan Municipality	2017-10	2. 8-21 days	0	FEMALE		1/2	Yes	LTFU/uLTFU	0	4.81967
gp City of Johannesburg Metropolitan Municipality	2017-10	3. 22+ days	0	FEMALE	0	1/2	No	LTFU/uLTFU	0	4
gp City of Johannesburg Metropolitan Municipality	2017-10	3. 22+ days	0	MALE	0	1/2				15.2459
gp City of Johannesburg Metropolitan Municipality	2017-10	0. same day	1	MALE	0	1/2		LTFU/uLTFU	1	0
gp City of Johannesburg Metropolitan Municipality	2017-10	1. 1-7 days	0	MALE		1/2				15.4098
gp City of Johannesburg Metropolitan Municipality	2017-10	1. 1-7 days	0	FEMALE	0	1/2	No	LTFU/uLTFU	0	1.37705
gp City of Johannesburg Metropolitan Municipality	2017-10	1. 1-7 days	0	MALE		1/2		LTFU/uLTFU	0	0.459016
gp City of Johannesburg Metropolitan Municipality	2017-10	2. 8-21 days	0	FEMALE	0	1/2	No			15.1803
gp City of Johannesburg Metropolitan Municipality	2017-10	3. 22+ days	0	FEMALE	1	1/2	No			7.18033
gp City of Johannesburg Metropolitan Municipality	2017-10	0. same day	1	FEMALE	0	1/2	No			14.918
gp City of Johannesburg Metropolitan Municipality	2017-10	3. 22+ days	0	FEMALE		1/2	No			14.8852
gp City of Johannesburg Metropolitan Municipality	2017-10	3. 22+ days	0	FEMALE	0	1/2	No			15.4098
gp City of Johannesburg Metropolitan Municipality	2017-10	0. same day	1	FEMALE	0	1/2	No			15.3443
gp City of Johannesburg Metropolitan Municipality	2017-10	0. same day	1	FEMALE	0	1/2	No			15.6721
gp City of Johannesburg Metropolitan Municipality	2017-10	3. 22+ days	0	FEMALE		1/2	No			15.5738
gp City of Johannesburg Metropolitan Municipality	2017-10	1. 1-7 days	0	FEMALE	0	1/2	No			6.68852
gp City of Johannesburg Metropolitan Municipality	2017-10	0. same day	1	FEMALE	0	1/2	No			8.95082
gp City of Johannesburg Metropolitan Municipality	2017-10	2. 8-21 days	0	FEMALE	0	1/2	No			8.88525
gp City of Johannesburg Metropolitan Municipality	2017-10	1. 1-7 days	0	FEMALE	0	3/4	No			15.5738
gp City of Johannesburg Metropolitan Municipality	2017-10	3. 22+ days	0	MALE		1/2		LTFU/uLTFU	1	0
gp City of Johannesburg Metropolitan Municipality	2017-10	1. 1-7 days	0	MALE	0	1/2				8.4918
gp City of Johannesburg Metropolitan Municipality	2017-10	3. 22+ days	0	MALE	1	3/4				15.1475
gp City of Johannesburg Metropolitan Municipality	2017-10	0. same day	1	FEMALE	0	1/2	No			15.377
gp City of Johannesburg Metropolitan Municipality	2017-10	3. 22+ days	0	FEMALE	0	1/2	No	LTFU/uLTFU	1	0
gp City of Johannesburg Metropolitan Municipality	2017-10	3. 22+ days	0	MALE		3/4		LTFU/uLTFU	0	4.32787
gp City of Johannesburg Metropolitan Municipality	2017-10	3. 22+ days	0	MALE	0	1/2				9.21311
gp City of Johannesburg Metropolitan Municipality	2017-10	2. 8-21 days	0	MALE	1	3/4		LTFU/uLTFU	1	0
gp City of Johannesburg Metropolitan Municipality	2017-10	0. same day	1	MALE	1	3/4		Transferred/Moved Out	0	0.229508
gp City of Johannesburg Metropolitan Municipality	2017-10	2. 8-21 days	0	MALE		3/4		Died	0	3.08197
gp City of Johannesburg Metropolitan Municipality	2017-10	0. same day	1	FEMALE	0	1/2	Yes			15.1475
gp City of Johannesburg Metropolitan Municipality	2017-10	3. 22+ days	0	MALE	1	3/4				15.4426
gp City of Johannesburg Metropolitan Municipality	2017-10	1. 1-7 days	0	FEMALE	0	1/2	No			8.42623
gp City of Johannesburg Metropolitan Municipality	2017-10	3. 22+ days	0	FEMALE	0	1/2	No			15.1803
gp City of Johannesburg Metropolitan Municipality	2017-10	0. same day	1	MALE	0	1/2				15.0164
gp City of Johannesburg Metropolitan Municipality	2017-10	2. 8-21 days	0	FEMALE	0	1/2	No			15.5738
gp City of Johannesburg Metropolitan Municipality	2017-10	1. 1-7 days	0	FEMALE	0	1/2	No			14.9508
gp City of Johannesburg Metropolitan Municipality	2017-10	2. 8-21 days	0	MALE	0	1/2		Transferred/Moved Out	0	0.983607
gp City of Johannesburg Metropolitan Municipality	2017-10	1. 1-7 days	0	MALE		1/2		LTFU/uLTFU	1	0
gp City of Johannesburg Metropolitan Municipality	2017-10	3. 22+ days	0	FEMALE	0	1/2	No	LTFU/uLTFU	0	1.83607
gp City of Johannesburg Metropolitan Municipality	2017-10	2. 8-21 days	0	MALE	0	1/2		LTFU/uLTFU	0	4.22951
gp City of Johannesburg Metropolitan Municipality	2017-10	3. 22+ days	0	MALE	0	1/2				14.7869
gp City of Johannesburg Metropolitan Municipality	2017-10	0. same day	1	FEMALE		1/2	Yes	LTFU/uLTFU	0	1.83607
gp City of Johannesburg Metropolitan Municipality	2017-10	3. 22+ days	0	FEMALE	0		Not Sure			14.9508
gp City of Johannesburg Metropolitan Municipality	2017-10	2. 8-21 days	0	FEMALE	1	1/2	No	Transferred/Moved Out	0	2.4918
gp City of Johannesburg Metropolitan Municipality	2017-10	2. 8-21 days	0	FEMALE	0	1/2	No	LTFU/uLTFU	0	0.459016
gp City of Johannesburg Metropolitan Municipality	2017-10	3. 22+ days	0	FEMALE		1/2	No			15.6066
gp City of Johannesburg Metropolitan Municipality	2017-10	0. same day	1	FEMALE		1/2	No			6.98361
gp City of Johannesburg Metropolitan Municipality	2017-10	1. 1-7 days	0	FEMALE		1/2	No			12.623
gp City of Johannesburg Metropolitan Municipality	2017-10	0. same day	1	FEMALE	0	1/2	No			15.0164
gp City of Johannesburg Metropolitan Municipality	2017-10	3. 22+ days	0	FEMALE	1	3/4	No	LTFU/uLTFU	0	1.7377
gp City of Johannesburg Metropolitan Municipality	2017-10	2. 8-21 days	0	FEMALE	0	1/2	No			14.7541
gp City of Johannesburg Metropolitan Municipality	2017-10	1. 1-7 days	0	FEMALE	0	1/2	Yes	LTFU/uLTFU	1	0
gp City of Johannesburg Metropolitan Municipality	2017-10	1. 1-7 days	0	FEMALE	0	1/2	No			15.5738
gp City of Johannesburg Metropolitan Municipality	2017-10	0. same day	1	FEMALE		1/2	Yes			14.8852
gp City of Johannesburg Metropolitan Municipality	2017-10	1. 1-7 days	0	FEMALE		1/2	No			15.4098
gp City of Johannesburg Metropolitan Municipality	2017-10	0. same day	1	FEMALE	1	1/2	No	LTFU/uLTFU	0	2.4918
gp City of Johannesburg Metropolitan Municipality	2017-10	1. 1-7 days	0	FEMALE	0	1/2	No			14.8852
gp City of Johannesburg Metropolitan Municipality	2017-10	2. 8-21 days	0	FEMALE	1	1/2	No			10.2951
gp City of Johannesburg Metropolitan Municipality	2017-10	0. same day	1	FEMALE	1	1/2	No			14.7869
gp City of Johannesburg Metropolitan Municipality	2017-10	2. 8-21 days	0	MALE	1	1/2				15.4754
gp City of Johannesburg Metropolitan Municipality	2017-10	0. same day	1	FEMALE	1		Yes			15.4754
gp City of Johannesburg Metropolitan Municipality	2017-10	0. same day	1	FEMALE	0	1/2	Yes			15.4426
gp City of Johannesburg Metropolitan Municipality	2017-10	2. 8-21 days	0	MALE	0	1/2				14.9508
gp City of Johannesburg Metropolitan Municipality	2017-10	1. 1-7 days	0	FEMALE		1/2	No			15.6066
gp City of Johannesburg Metropolitan Municipality	2017-10	0. same day	1	FEMALE	0	1/2	Yes			15.1475
gp City of Johannesburg Metropolitan Municipality	2017-10	3. 22+ days	0	FEMALE		1/2	No			15.377
gp City of Johannesburg Metropolitan Municipality	2017-10	3. 22+ days	0	FEMALE		1/2	No			15.6721
gp City of Johannesburg Metropolitan Municipality	2017-10	3. 22+ days	0	MALE		1/2		Transferred/Moved Out	0	3.67213
gp City of Johannesburg Metropolitan Municipality	2017-10	1. 1-7 days	0	FEMALE	0	1/2	No			14.9508
gp City of Johannesburg Metropolitan Municipality	2017-10	2. 8-21 days	0	MALE	1	3/4				14.7541
gp City of Johannesburg Metropolitan Municipality	2017-10	3. 22+ days	0	MALE	0	1/2				14.8852
gp City of Johannesburg Metropolitan Municipality	2017-10	3. 22+ days	0	FEMALE	1	3/4	No			9.57377
gp City of Johannesburg Metropolitan Municipality	2017-10	2. 8-21 days	0	MALE	1	1/2				14.9508
gp City of Johannesburg Metropolitan Municipality	2017-10	3. 22+ days	0	FEMALE	0	1/2	No			15.1148
gp City of Johannesburg Metropolitan Municipality	2017-10	1. 1-7 days	0	FEMALE	0	1/2	No			8.03279
gp City of Johannesburg Metropolitan Municipality	2017-10	2. 8-21 days	0	MALE	0	1/2				15.1803
gp City of Johannesburg Metropolitan Municipality	2017-10	0. same day	1	FEMALE		1/2	Yes			15.4754
gp City of Johannesburg Metropolitan Municipality	2017-10	0. same day	1	FEMALE		1/2	Yes			15.2131
gp City of Johannesburg Metropolitan Municipality	2017-10	3. 22+ days	0	FEMALE	0		No			14.9836
gp City of Johannesburg Metropolitan Municipality	2017-10	0. same day	1	FEMALE	0	1/2	No			15.2459
gp City of Johannesburg Metropolitan Municipality	2017-10	0. same day	1	FEMALE	0	1/2	No			15.5738
gp City of Johannesburg Metropolitan Municipality	2017-10	3. 22+ days	0	MALE	0	3/4				14.918
gp City of Johannesburg Metropolitan Municipality	2017-10	0. same day	1	FEMALE		1/2	Yes			14.9508
gp City of Johannesburg Metropolitan Municipality	2017-10	0. same day	1	FEMALE	0	1/2	Yes			15.1803
gp City of Johannesburg Metropolitan Municipality	2017-10	0. same day	1	MALE		1/2		Transferred/Moved Out	0	2.06557
gp City of Johannesburg Metropolitan Municipality	2017-10	1. 1-7 days	0	MALE	0	1/2				15.1803
gp City of Johannesburg Metropolitan Municipality	2017-10	1. 1-7 days	0	FEMALE	0	1/2	No			14.7869
gp City of Johannesburg Metropolitan Municipality	2017-10	3. 22+ days	0	MALE	1			LTFU/uLTFU	1	0
gp City of Johannesburg Metropolitan Municipality	2017-10	3. 22+ days	0	FEMALE	0		Yes			14.9836
gp City of Johannesburg Metropolitan Municipality	2017-10	2. 8-21 days	0	FEMALE		1/2	No			10.5574
gp City of Johannesburg Metropolitan Municipality	2017-10	1. 1-7 days	0	FEMALE	1	1/2	No			15.6721
gp City of Johannesburg Metropolitan Municipality	2017-10	2. 8-21 days	0	FEMALE	0	1/2	No			15.377
gp City of Johannesburg Metropolitan Municipality	2017-10	3. 22+ days	0	FEMALE	1	3/4	No	Died	0	0.557377
gp City of Johannesburg Metropolitan Municipality	2017-10	1. 1-7 days	0	MALE	0	1/2				14.7541
gp City of Johannesburg Metropolitan Municipality	2017-10	0. same day	1	FEMALE		1/2	Yes	LTFU/uLTFU	0	3.40984
gp City of Johannesburg Metropolitan Municipality	2017-10	3. 22+ days	0	FEMALE	0	1/2	No			14.9836
gp City of Johannesburg Metropolitan Municipality	2017-10	2. 8-21 days	0	FEMALE	0	1/2	No			14.7869
gp City of Johannesburg Metropolitan Municipality	2017-10	1. 1-7 days	0	MALE	0	3/4				15.4754
gp City of Johannesburg Metropolitan Municipality	2017-10	1. 1-7 days	0	MALE	1	1/2				10.5902
gp City of Johannesburg Metropolitan Municipality	2017-10	1. 1-7 days	0	MALE		1/2				11.6721
gp City of Johannesburg Metropolitan Municipality	2017-10	3. 22+ days	0	MALE	0					15.377
gp City of Johannesburg Metropolitan Municipality	2017-10	0. same day	1	FEMALE	0	1/2	Yes	LTFU/uLTFU	1	0
gp City of Johannesburg Metropolitan Municipality	2017-10	2. 8-21 days	0	FEMALE	1	1/2	No			15.4098
gp City of Johannesburg Metropolitan Municipality	2017-10	2. 8-21 days	0	MALE	0	1/2				15.5738
gp City of Johannesburg Metropolitan Municipality	2017-10	3. 22+ days	0	FEMALE	0	1/2	No			14.8852
gp City of Johannesburg Metropolitan Municipality	2017-10	3. 22+ days	0	MALE	0	1/2				15.1148
gp City of Johannesburg Metropolitan Municipality	2017-10	0. same day	1	FEMALE	0	1/2	Yes			8.29508
gp City of Johannesburg Metropolitan Municipality	2017-10	3. 22+ days	0	FEMALE	0	1/2	No	Transferred/Moved Out	0	0.885246
gp City of Johannesburg Metropolitan Municipality	2017-10	2. 8-21 days	0	MALE	0	1/2				15.1475
gp City of Johannesburg Metropolitan Municipality	2017-10	1. 1-7 days	0	FEMALE		1/2	Yes	LTFU/uLTFU	0	1.57377
gp City of Johannesburg Metropolitan Municipality	2017-10	0. same day	1	FEMALE		1/2	No			15.377
gp City of Johannesburg Metropolitan Municipality	2017-10	0. same day	1	MALE	0	1/2				15.0164
gp City of Johannesburg Metropolitan Municipality	2017-10	1. 1-7 days	0	MALE				Transferred/Moved Out	0	3.63934
gp City of Johannesburg Metropolitan Municipality	2017-10	2. 8-21 days	0	FEMALE	1	3/4	Not Sure			15.4754
gp City of Johannesburg Metropolitan Municipality	2017-10	2. 8-21 days	0	MALE	0	1/2				14.9836
gp City of Johannesburg Metropolitan Municipality	2017-10	0. same day	1	FEMALE		1/2	Yes	LTFU/uLTFU	0	1.90164
gp City of Johannesburg Metropolitan Municipality	2017-10	2. 8-21 days	0	FEMALE		1/2	No			15.6066
gp City of Johannesburg Metropolitan Municipality	2017-10	0. same day	1	FEMALE		1/2	Yes	LTFU/uLTFU	1	0
gp City of Johannesburg Metropolitan Municipality	2017-10	0. same day	1	MALE	1	3/4				15.4426
gp City of Johannesburg Metropolitan Municipality	2017-10	1. 1-7 days	0	FEMALE	0	1/2	No	LTFU/uLTFU	1	0
gp City of Johannesburg Metropolitan Municipality	2017-10	0. same day	1	MALE		1/2		LTFU/uLTFU	1	0
gp City of Johannesburg Metropolitan Municipality	2017-10	3. 22+ days	0	MALE	0	3/4				8.39344
gp City of Johannesburg Metropolitan Municipality	2017-10	3. 22+ days	0	FEMALE	0	1/2	No			15.2459
gp City of Johannesburg Metropolitan Municipality	2017-10	2. 8-21 days	0	FEMALE	0	1/2	No			15.4754
lp Mopani District Municipality	2017-10	0. same day	1	FEMALE	0		Yes			8.16393
gp City of Johannesburg Metropolitan Municipality	2017-10	2. 8-21 days	0	FEMALE	0	1/2	No	LTFU/uLTFU	0	0.491803
gp City of Johannesburg Metropolitan Municipality	2017-10	3. 22+ days	0	MALE		3/4		Transferred/Moved Out	0	0.0327869
gp City of Johannesburg Metropolitan Municipality	2017-10	0. same day	1	FEMALE	0	1/2	Yes	Transferred/Moved Out	0	3.63934
gp City of Johannesburg Metropolitan Municipality	2017-10	2. 8-21 days	0	FEMALE	0	1/2	No			8.68852
gp City of Johannesburg Metropolitan Municipality	2017-10	0. same day	1	FEMALE	0	1/2	Yes	Transferred/Moved Out	0	1.90164
gp City of Johannesburg Metropolitan Municipality	2017-10	3. 22+ days	0	MALE	0	1/2				15.2131
gp City of Johannesburg Metropolitan Municipality	2017-10	3. 22+ days	0	MALE	0	1/2				15.4426
gp City of Johannesburg Metropolitan Municipality	2017-10	2. 8-21 days	0	FEMALE	0	1/2	No			10.9836
gp City of Johannesburg Metropolitan Municipality	2017-10	0. same day	1	FEMALE	0	1/2	Yes			15.4754
gp City of Johannesburg Metropolitan Municipality	2017-10	1. 1-7 days	0	FEMALE	0	1/2	No	LTFU/uLTFU	0	2.85246
gp City of Johannesburg Metropolitan Municipality	2017-10	0. same day	1	MALE	1	1/2				8.98361
gp City of Johannesburg Metropolitan Municipality	2017-10	3. 22+ days	0	FEMALE	1	3/4	No			8.19672
gp City of Johannesburg Metropolitan Municipality	2017-10	1. 1-7 days	0	MALE	0	1/2				15.0164
gp City of Johannesburg Metropolitan Municipality	2017-10	0. same day	1	MALE	0	1/2				15.4426
gp City of Johannesburg Metropolitan Municipality	2017-10	2. 8-21 days	0	MALE	0	1/2				14.9836
gp City of Johannesburg Metropolitan Municipality	2017-10	1. 1-7 days	0	FEMALE		1/2	No	Transferred/Moved Out	0	4.52459
gp City of Johannesburg Metropolitan Municipality	2017-10	3. 22+ days	0	FEMALE	0	1/2	No			15.1148
gp City of Johannesburg Metropolitan Municipality	2017-10	1. 1-7 days	0	FEMALE	0	3/4	No			15.4426
gp City of Johannesburg Metropolitan Municipality	2017-10	2. 8-21 days	0	FEMALE	0	1/2	No			15.2459
gp City of Johannesburg Metropolitan Municipality	2017-10	1. 1-7 days	0	MALE		1/2				10.623
gp City of Johannesburg Metropolitan Municipality	2017-10	0. same day	1	FEMALE	0	1/2	No			15.1475
gp City of Johannesburg Metropolitan Municipality	2017-10	3. 22+ days	0	MALE	0	1/2				15.6721
gp City of Johannesburg Metropolitan Municipality	2017-10	2. 8-21 days	0	FEMALE	0	3/4	No			15.0164
gp City of Johannesburg Metropolitan Municipality	2017-10	0. same day	1	FEMALE	0	1/2	No			15.2131
gp City of Johannesburg Metropolitan Municipality	2017-10	2. 8-21 days	0	MALE	0	3/4				14.7869
gp City of Johannesburg Metropolitan Municipality	2017-10	3. 22+ days	0	MALE	1	1/2		LTFU/uLTFU	0	4.42623
gp City of Johannesburg Metropolitan Municipality	2017-10	0. same day	1	FEMALE			Yes	LTFU/uLTFU	1	0
gp City of Johannesburg Metropolitan Municipality	2017-10	0. same day	1	MALE	0	1/2		Transferred/Moved Out	0	3.37705
gp City of Johannesburg Metropolitan Municipality	2017-10	2. 8-21 days	0	MALE	0	1/2				15.1803
gp City of Johannesburg Metropolitan Municipality	2017-10	1. 1-7 days	0	FEMALE	0	1/2	No			15.2459
gp City of Johannesburg Metropolitan Municipality	2017-10	0. same day	1	FEMALE		1/2	No			14.7869
gp City of Johannesburg Metropolitan Municipality	2017-10	0. same day	1	FEMALE		1/2	Yes	Transferred/Moved Out	0	3.21311
gp City of Johannesburg Metropolitan Municipality	2017-10	2. 8-21 days	0	FEMALE	0	1/2	No			14.7541
gp City of Johannesburg Metropolitan Municipality	2017-10	0. same day	1	MALE	0	1/2				8.85246
gp City of Johannesburg Metropolitan Municipality	2017-10	2. 8-21 days	0	FEMALE	1	1/2	No			15.377
gp City of Johannesburg Metropolitan Municipality	2017-10	0. same day	1	FEMALE		1/2	Yes			15.1148
gp City of Johannesburg Metropolitan Municipality	2017-10	2. 8-21 days	0	MALE	0	1/2				14.8852
gp City of Johannesburg Metropolitan Municipality	2017-10	2. 8-21 days	0	MALE	0	3/4		Transferred/Moved Out	0	4.36066
gp City of Johannesburg Metropolitan Municipality	2017-10	2. 8-21 days	0	FEMALE	0	1/2	No			15.1803
gp City of Johannesburg Metropolitan Municipality	2017-10	1. 1-7 days	0	FEMALE	0	1/2	No			10.8852
gp City of Johannesburg Metropolitan Municipality	2017-10	0. same day	1	FEMALE		1/2	No	LTFU/uLTFU	1	0
gp City of Johannesburg Metropolitan Municipality	2017-10	2. 8-21 days	0	MALE	1	1/2				15.2131
gp City of Johannesburg Metropolitan Municipality	2017-10	1. 1-7 days	0	FEMALE	0	1/2	No	LTFU/uLTFU	0	2.72131
gp City of Johannesburg Metropolitan Municipality	2017-10	3. 22+ days	0	MALE	0	3/4		Transferred/Moved Out	0	1.31148
gp City of Johannesburg Metropolitan Municipality	2017-10	0. same day	1	FEMALE	0	1/2	No			15.3443
gp City of Johannesburg Metropolitan Municipality	2017-10	1. 1-7 days	0	MALE	0	3/4				14.8852
gp City of Johannesburg Metropolitan Municipality	2017-10	1. 1-7 days	0	FEMALE	1	1/2	No			14.7541
gp City of Johannesburg Metropolitan Municipality	2017-10	0. same day	1	FEMALE	0		Yes			14.7541
lp Mopani District Municipality	2017-10	1. 1-7 days	0	FEMALE		1/2	No			14.9836
gp City of Johannesburg Metropolitan Municipality	2017-10	0. same day	1	FEMALE	0	1/2	Yes			8.72131
gp City of Johannesburg Metropolitan Municipality	2017-10	1. 1-7 days	0	MALE	0	1/2				15.5738
gp City of Johannesburg Metropolitan Municipality	2017-10	0. same day	1	FEMALE		1/2	No	LTFU/uLTFU	0	0.885246
gp City of Johannesburg Metropolitan Municipality	2017-10	0. same day	1	FEMALE	0	1/2	Yes			9.44262
gp City of Johannesburg Metropolitan Municipality	2017-10	2. 8-21 days	0	FEMALE	0	1/2	No			15.5738
gp City of Johannesburg Metropolitan Municipality	2017-10	2. 8-21 days	0	MALE	1	1/2		Transferred/Moved Out	1	0
gp City of Johannesburg Metropolitan Municipality	2017-10	0. same day	1	FEMALE	1	1/2	Yes			15.0164
gp City of Johannesburg Metropolitan Municipality	2017-10	0. same day	1	FEMALE	0	1/2	No			14.9836
gp City of Johannesburg Metropolitan Municipality	2017-10	3. 22+ days	0	FEMALE	1	3/4	No			15.4098
gp City of Johannesburg Metropolitan Municipality	2017-10	3. 22+ days	0	FEMALE	0	1/2	No			15.4098
gp City of Johannesburg Metropolitan Municipality	2017-10	2. 8-21 days	0	MALE	0	1/2				15.6393
gp City of Johannesburg Metropolitan Municipality	2017-10	2. 8-21 days	0	MALE		3/4				15.2459
gp City of Johannesburg Metropolitan Municipality	2017-10	3. 22+ days	0	MALE	1	3/4				14.9508
gp City of Johannesburg Metropolitan Municipality	2017-10	0. same day	1	FEMALE		1/2	Yes	LTFU/uLTFU	0	0.918033
lp Mopani District Municipality	2017-10	0. same day	1	FEMALE	0	1/2	No	Transferred/Moved Out	0	0.918033
gp City of Johannesburg Metropolitan Municipality	2017-10	0. same day	1	MALE	1	3/4				15.3443
lp Mopani District Municipality	2017-10	1. 1-7 days	0	MALE		1/2				14.7541
gp City of Johannesburg Metropolitan Municipality	2017-10	0. same day	1	MALE	0	1/2				15.7049
gp City of Johannesburg Metropolitan Municipality	2017-10	3. 22+ days	0	MALE		1/2				15.377
gp City of Johannesburg Metropolitan Municipality	2017-10	0. same day	1	MALE	1	1/2				15.5738
gp City of Johannesburg Metropolitan Municipality	2017-10	2. 8-21 days	0	FEMALE	1	1/2	No			15.0164
gp City of Johannesburg Metropolitan Municipality	2017-10	3. 22+ days	0	FEMALE	0	3/4	No	LTFU/uLTFU	1	0
gp City of Johannesburg Metropolitan Municipality	2017-10	0. same day	1	FEMALE		1/2	Yes	LTFU/uLTFU	0	3.90164
gp City of Johannesburg Metropolitan Municipality	2017-10	2. 8-21 days	0	FEMALE	1	1/2	Yes	LTFU/uLTFU	1	0
gp City of Johannesburg Metropolitan Municipality	2017-10	0. same day	1	MALE	0	1/2				15.4754
gp City of Johannesburg Metropolitan Municipality	2017-10	3. 22+ days	0	MALE		1/2				15.4426
gp City of Johannesburg Metropolitan Municipality	2017-10	3. 22+ days	0	MALE	0	1/2				15.1803
gp City of Johannesburg Metropolitan Municipality	2017-10	0. same day	1	MALE		1/2				15.2459
gp City of Johannesburg Metropolitan Municipality	2017-10	0. same day	1	FEMALE	1	1/2	Yes			14.7541
gp City of Johannesburg Metropolitan Municipality	2017-10	2. 8-21 days	0	MALE		1/2				15.377
gp City of Johannesburg Metropolitan Municipality	2017-10	0. same day	1	MALE	0	1/2				8.95082
gp City of Johannesburg Metropolitan Municipality	2017-10	3. 22+ days	0	FEMALE		1/2	No			15.3115
gp City of Johannesburg Metropolitan Municipality	2017-10	2. 8-21 days	0	FEMALE	0	1/2	Yes			15.6066
gp City of Johannesburg Metropolitan Municipality	2017-10	3. 22+ days	0	MALE	0	1/2				15.6066
gp City of Johannesburg Metropolitan Municipality	2017-10	2. 8-21 days	0	MALE	0	1/2				15.6721
gp City of Johannesburg Metropolitan Municipality	2017-10	0. same day	1	FEMALE	1	1/2	No	LTFU/uLTFU	0	1.40984
gp City of Johannesburg Metropolitan Municipality	2017-10	0. same day	1	FEMALE		1/2	Yes	LTFU/uLTFU	1	0
gp City of Johannesburg Metropolitan Municipality	2017-10	2. 8-21 days	0	MALE	1	3/4				15.2131
gp City of Johannesburg Metropolitan Municipality	2017-10	1. 1-7 days	0	FEMALE	1	1/2	No			10.2295
gp City of Johannesburg Metropolitan Municipality	2017-10	0. same day	1	MALE	0	1/2				8.95082
gp City of Johannesburg Metropolitan Municipality	2017-10	0. same day	1	FEMALE	0	1/2	Yes			10.623
gp City of Johannesburg Metropolitan Municipality	2017-10	2. 8-21 days	0	FEMALE	1	1/2	No			14.918
gp City of Johannesburg Metropolitan Municipality	2017-10	0. same day	1	FEMALE		1/2	Yes			14.918
gp City of Johannesburg Metropolitan Municipality	2017-10	0. same day	1	MALE		1/2				15.2459
gp City of Johannesburg Metropolitan Municipality	2017-10	2. 8-21 days	0	MALE	0	1/2				14.7869
gp City of Johannesburg Metropolitan Municipality	2017-10	2. 8-21 days	0	FEMALE	0	3/4	No			15.6066
gp City of Johannesburg Metropolitan Municipality	2017-10	2. 8-21 days	0	MALE	0	1/2		LTFU/uLTFU	0	2.7541
gp City of Johannesburg Metropolitan Municipality	2017-10	2. 8-21 days	0	FEMALE			No			14.9836
gp City of Johannesburg Metropolitan Municipality	2017-10	2. 8-21 days	0	FEMALE	0	1/2	Not Sure			15.1148
gp City of Johannesburg Metropolitan Municipality	2017-10	0. same day	1	FEMALE	0	1/2	Yes			14.7869
gp City of Johannesburg Metropolitan Municipality	2017-10	2. 8-21 days	0	FEMALE	0	1/2	No			15.1475
gp City of Johannesburg Metropolitan Municipality	2017-10	0. same day	1	FEMALE	0	1/2	Yes	Transferred/Moved Out	0	1.80328
gp City of Johannesburg Metropolitan Municipality	2017-10	3. 22+ days	0	FEMALE		1/2	No	LTFU/uLTFU	0	1.37705
gp City of Johannesburg Metropolitan Municipality	2017-10	0. same day	1	FEMALE		1/2	No			14.918
gp City of Johannesburg Metropolitan Municipality	2017-10	1. 1-7 days	0	FEMALE	0	1/2	No	Transferred/Moved Out	0	2.13115
gp City of Johannesburg Metropolitan Municipality	2017-10	2. 8-21 days	0	FEMALE	0	1/2	No			15.0164
gp City of Johannesburg Metropolitan Municipality	2017-10	1. 1-7 days	0	FEMALE	0	1/2	No			8.72131
gp City of Johannesburg Metropolitan Municipality	2017-10	2. 8-21 days	0	FEMALE	0	1/2	No			14.7869
gp City of Johannesburg Metropolitan Municipality	2017-10	3. 22+ days	0	MALE	0	1/2				15.1803
gp City of Johannesburg Metropolitan Municipality	2017-10	3. 22+ days	0	FEMALE	0	3/4	No	LTFU/uLTFU	1	0
gp City of Johannesburg Metropolitan Municipality	2017-10	0. same day	1	FEMALE		1/2	Yes	LTFU/uLTFU	1	0
gp City of Johannesburg Metropolitan Municipality	2017-10	1. 1-7 days	0	FEMALE	0	1/2	No			14.8852
gp City of Johannesburg Metropolitan Municipality	2017-10	0. same day	1	MALE	0	1/2				15.7049
gp City of Johannesburg Metropolitan Municipality	2017-10	1. 1-7 days	0	FEMALE	0	1/2	No			15.6721
gp City of Johannesburg Metropolitan Municipality	2017-10	2. 8-21 days	0	FEMALE	1	3/4	No			15.4754
gp City of Johannesburg Metropolitan Municipality	2017-10	3. 22+ days	0	FEMALE		1/2	No	LTFU/uLTFU	0	1.83607
gp City of Johannesburg Metropolitan Municipality	2017-10	2. 8-21 days	0	MALE	0	1/2				15.1148
gp City of Johannesburg Metropolitan Municipality	2017-10	3. 22+ days	0	MALE	0	3/4				15.6721
gp City of Johannesburg Metropolitan Municipality	2017-10	0. same day	1	FEMALE	0	1/2	No	LTFU/uLTFU	0	4
gp City of Johannesburg Metropolitan Municipality	2017-10	0. same day	1	FEMALE	0		Yes	Transferred/Moved Out	0	2.78689
gp City of Johannesburg Metropolitan Municipality	2017-10	0. same day	1	MALE		1/2				10.9836
gp City of Johannesburg Metropolitan Municipality	2017-10	0. same day	1	FEMALE		1/2	Not Sure	LTFU/uLTFU	0	2.32787
gp City of Johannesburg Metropolitan Municipality	2017-10	2. 8-21 days	0	FEMALE	1	1/2	No			14.9836
gp City of Johannesburg Metropolitan Municipality	2017-10	1. 1-7 days	0	MALE	0	1/2				14.7869
gp City of Johannesburg Metropolitan Municipality	2017-10	0. same day	1	MALE	0	1/2				15.2131
gp City of Johannesburg Metropolitan Municipality	2017-10	3. 22+ days	0	FEMALE		1/2	No			15.6066
gp City of Johannesburg Metropolitan Municipality	2017-10	3. 22+ days	0	FEMALE	1	1/2	No	LTFU/uLTFU	0	5.70492
gp City of Johannesburg Metropolitan Municipality	2017-10	2. 8-21 days	0	FEMALE	0	1/2	No			9.18033
gp City of Johannesburg Metropolitan Municipality	2017-10	1. 1-7 days	0	FEMALE		1/2	No	LTFU/uLTFU	0	0.918033
gp City of Johannesburg Metropolitan Municipality	2017-10	1. 1-7 days	0	MALE	1	1/2		Transferred/Moved Out	0	0.459016
gp City of Johannesburg Metropolitan Municipality	2017-10	2. 8-21 days	0	FEMALE	0	1/2	No			15.4426
gp City of Johannesburg Metropolitan Municipality	2017-10	2. 8-21 days	0	MALE	1	1/2		LTFU/uLTFU	0	1.01639
gp City of Johannesburg Metropolitan Municipality	2017-10	2. 8-21 days	0	MALE	0	3/4		Died	0	1.34426
gp City of Johannesburg Metropolitan Municipality	2017-10	3. 22+ days	0	FEMALE		1/2	No			15.1475
gp City of Johannesburg Metropolitan Municipality	2017-10	3. 22+ days	0	FEMALE			No			15.4754
gp City of Johannesburg Metropolitan Municipality	2017-10	2. 8-21 days	0	FEMALE	1	3/4	No			14.9836
gp City of Johannesburg Metropolitan Municipality	2017-10	3. 22+ days	0	FEMALE	0	1/2	No			15.5738
gp City of Johannesburg Metropolitan Municipality	2017-10	3. 22+ days	0	MALE	0	3/4				15.1803
gp City of Johannesburg Metropolitan Municipality	2017-10	2. 8-21 days	0	FEMALE	0	1/2	No			15.5738
gp City of Johannesburg Metropolitan Municipality	2017-10	2. 8-21 days	0	FEMALE	0	1/2	No	LTFU/uLTFU	0	2.7541
gp City of Johannesburg Metropolitan Municipality	2017-10	0. same day	1	FEMALE	1	1/2	No	LTFU/uLTFU	0	5.47541
gp City of Johannesburg Metropolitan Municipality	2017-10	1. 1-7 days	0	FEMALE	0	1/2	No			14.918
gp City of Johannesburg Metropolitan Municipality	2017-10	2. 8-21 days	0	FEMALE	0	1/2	No			15.4098
gp City of Johannesburg Metropolitan Municipality	2017-10	2. 8-21 days	0	MALE	1	3/4				14.9508
gp City of Johannesburg Metropolitan Municipality	2017-10	3. 22+ days	0	FEMALE	0	1/2	No			15.1475
gp City of Johannesburg Metropolitan Municipality	2017-10	1. 1-7 days	0	MALE	1	1/2				7.7377
gp City of Johannesburg Metropolitan Municipality	2017-10	3. 22+ days	0	FEMALE	0	1/2	No			15.4098
lp Mopani District Municipality	2017-10	3. 22+ days	0	FEMALE	0	1/2	No	LTFU/uLTFU	0	1.14754
gp City of Johannesburg Metropolitan Municipality	2017-10	3. 22+ days	0	MALE		1/2				14.918
gp City of Johannesburg Metropolitan Municipality	2017-10	2. 8-21 days	0	FEMALE		1/2	No			15.3443
gp City of Johannesburg Metropolitan Municipality	2017-10	3. 22+ days	0	FEMALE	0	1/2	No	LTFU/uLTFU	1	0
gp City of Johannesburg Metropolitan Municipality	2017-10	0. same day	1	FEMALE	1	1/2	Yes	LTFU/uLTFU	0	4.7541
gp City of Johannesburg Metropolitan Municipality	2017-10	0. same day	1	MALE	0	1/2				14.9508
gp City of Johannesburg Metropolitan Municipality	2017-10	3. 22+ days	0	FEMALE		1/2	No			15.1475
gp City of Johannesburg Metropolitan Municipality	2017-10	2. 8-21 days	0	MALE		1/2		LTFU/uLTFU	0	2.32787
gp City of Johannesburg Metropolitan Municipality	2017-10	3. 22+ days	0	MALE		1/2				15.6393
gp City of Johannesburg Metropolitan Municipality	2017-10	3. 22+ days	0	MALE	0	1/2				14.9508
gp City of Johannesburg Metropolitan Municipality	2017-10	2. 8-21 days	0	FEMALE	1	1/2	No			7.40984
gp City of Johannesburg Metropolitan Municipality	2017-10	0. same day	1	FEMALE		1/2	Yes			15.6066
gp City of Johannesburg Metropolitan Municipality	2017-10	0. same day	1	FEMALE		1/2	Yes	LTFU/uLTFU	0	0.491803
gp City of Johannesburg Metropolitan Municipality	2017-10	3. 22+ days	0	MALE		1/2				15.1803
gp City of Johannesburg Metropolitan Municipality	2017-10	1. 1-7 days	0	FEMALE	1	3/4	No	LTFU/uLTFU	0	0.459016
gp City of Johannesburg Metropolitan Municipality	2017-10	1. 1-7 days	0	MALE		3/4				15.1148
gp City of Johannesburg Metropolitan Municipality	2017-10	2. 8-21 days	0	FEMALE	1	1/2	Not Sure			15.6721
gp City of Johannesburg Metropolitan Municipality	2017-10	3. 22+ days	0	MALE		1/2				11.4426
gp City of Johannesburg Metropolitan Municipality	2017-10	3. 22+ days	0	MALE	0	1/2				14.7541
lp Mopani District Municipality	2017-10	3. 22+ days	0	FEMALE	0	1/2	No			15.4098
gp City of Johannesburg Metropolitan Municipality	2017-10	1. 1-7 days	0	FEMALE	0	1/2	No			15.4754
gp City of Johannesburg Metropolitan Municipality	2017-10	2. 8-21 days	0	FEMALE	0	1/2	No			14.7869
gp City of Johannesburg Metropolitan Municipality	2017-10	0. same day	1	FEMALE	0	1/2	Yes	Transferred/Moved Out	0	1.37705
gp City of Johannesburg Metropolitan Municipality	2017-10	1. 1-7 days	0	MALE	0	1/2		Transferred/Moved Out	0	3.2459
gp City of Johannesburg Metropolitan Municipality	2017-10	2. 8-21 days	0	FEMALE	1	1/2	No			15.0164
gp City of Johannesburg Metropolitan Municipality	2017-10	3. 22+ days	0	FEMALE	0	1/2	No	Transferred/Moved Out	0	0.95082
gp City of Johannesburg Metropolitan Municipality	2017-10	0. same day	1	FEMALE		1/2	No			8.95082
gp City of Johannesburg Metropolitan Municipality	2017-10	0. same day	1	FEMALE		1/2	Yes			15.6393
gp City of Johannesburg Metropolitan Municipality	2017-10	0. same day	1	FEMALE		1/2	Yes	Transferred/Moved Out	1	0
gp City of Johannesburg Metropolitan Municipality	2017-10	2. 8-21 days	0	FEMALE		1/2	No			15.377
lp Mopani District Municipality	2017-10	3. 22+ days	0	FEMALE		1/2	No			15.6721
gp City of Johannesburg Metropolitan Municipality	2017-10	3. 22+ days	0	MALE	0	1/2				15.1803
gp City of Johannesburg Metropolitan Municipality	2017-10	2. 8-21 days	0	FEMALE	0	1/2	No			15.6721
gp City of Johannesburg Metropolitan Municipality	2017-10	1. 1-7 days	0	MALE	0	1/2				8.03279
gp City of Johannesburg Metropolitan Municipality	2017-10	0. same day	1	FEMALE		1/2	No	LTFU/uLTFU	0	3.27869
gp City of Johannesburg Metropolitan Municipality	2017-10	3. 22+ days	0	FEMALE		1/2	No			15.1475
gp City of Johannesburg Metropolitan Municipality	2017-10	0. same day	1	FEMALE		1/2	Yes	LTFU/uLTFU	0	1.57377
gp City of Johannesburg Metropolitan Municipality	2017-10	0. same day	1	FEMALE	1	3/4	No			14.9508
gp City of Johannesburg Metropolitan Municipality	2017-10	0. same day	1	MALE	1	1/2				14.9508
gp City of Johannesburg Metropolitan Municipality	2017-10	3. 22+ days	0	FEMALE	0	1/2	No			15.2459
gp City of Johannesburg Metropolitan Municipality	2017-10	0. same day	1	FEMALE	0	1/2	Yes			15.0164
gp City of Johannesburg Metropolitan Municipality	2017-10	0. same day	1	FEMALE		1/2	Yes			15.377
gp City of Johannesburg Metropolitan Municipality	2017-10	0. same day	1	FEMALE	0	1/2	No	LTFU/uLTFU	1	0
gp City of Johannesburg Metropolitan Municipality	2017-10	2. 8-21 days	0	FEMALE	1	1/2	No	LTFU/uLTFU	0	0.786885
gp City of Johannesburg Metropolitan Municipality	2017-10	0. same day	1	FEMALE	0	1/2	Yes			15.2459
gp City of Johannesburg Metropolitan Municipality	2017-10	0. same day	1	MALE		3/4				15.0164
gp City of Johannesburg Metropolitan Municipality	2017-10	3. 22+ days	0	FEMALE	1		No			15.2459
gp City of Johannesburg Metropolitan Municipality	2017-10	1. 1-7 days	0	FEMALE	0	1/2	No			14.7541
gp City of Johannesburg Metropolitan Municipality	2017-10	1. 1-7 days	0	FEMALE	0	1/2	Yes			14.8852
gp City of Johannesburg Metropolitan Municipality	2017-10	0. same day	1	FEMALE	0		No			14.918
gp City of Johannesburg Metropolitan Municipality	2017-10	2. 8-21 days	0	MALE		1/2				15.6066
gp City of Johannesburg Metropolitan Municipality	2017-10	0. same day	1	FEMALE	1	3/4	No			14.8852
gp City of Johannesburg Metropolitan Municipality	2017-10	1. 1-7 days	0	FEMALE	0	1/2	No	LTFU/uLTFU	0	2.68852
gp City of Johannesburg Metropolitan Municipality	2017-10	0. same day	1	MALE	0	1/2				15.4754
gp City of Johannesburg Metropolitan Municipality	2017-10	0. same day	1	FEMALE	0	1/2	Yes			15.377
gp City of Johannesburg Metropolitan Municipality	2017-10	0. same day	1	FEMALE		1/2	Yes	LTFU/uLTFU	1	0
gp City of Johannesburg Metropolitan Municipality	2017-10	2. 8-21 days	0	FEMALE	0	1/2	No			15.2459
gp City of Johannesburg Metropolitan Municipality	2017-10	1. 1-7 days	0	FEMALE	0	1/2	No			15.4754
gp City of Johannesburg Metropolitan Municipality	2017-10	0. same day	1	FEMALE	0	1/2	Yes			15.1148
gp City of Johannesburg Metropolitan Municipality	2017-10	3. 22+ days	0	FEMALE	0	1/2	No	LTFU/uLTFU	0	0.459016
gp City of Johannesburg Metropolitan Municipality	2017-10	3. 22+ days	0	FEMALE	1	1/2	No			8.95082
gp City of Johannesburg Metropolitan Municipality	2017-10	0. same day	1	FEMALE	1	3/4	No			15.6721
gp City of Johannesburg Metropolitan Municipality	2017-10	2. 8-21 days	0	FEMALE	1	1/2	No			14.918
gp City of Johannesburg Metropolitan Municipality	2017-10	1. 1-7 days	0	FEMALE	0	1/2	No	Transferred/Moved Out	0	2.78689
gp City of Johannesburg Metropolitan Municipality	2017-10	3. 22+ days	0	FEMALE	0	3/4	No	LTFU/uLTFU	0	1.63934
gp City of Johannesburg Metropolitan Municipality	2017-10	2. 8-21 days	0	FEMALE		1/2	No			15.1475
gp City of Johannesburg Metropolitan Municipality	2017-10	2. 8-21 days	0	MALE	0	1/2				9.60656
gp City of Johannesburg Metropolitan Municipality	2017-10	3. 22+ days	0	MALE	0	1/2				14.9836
gp City of Johannesburg Metropolitan Municipality	2017-10	2. 8-21 days	0	FEMALE	1	1/2	No	LTFU/uLTFU	0	5.90164
gp City of Johannesburg Metropolitan Municipality	2017-10	3. 22+ days	0	MALE	0			LTFU/uLTFU	0	0.918033
gp City of Johannesburg Metropolitan Municipality	2017-10	2. 8-21 days	0	MALE	0	1/2				15.6721
gp City of Johannesburg Metropolitan Municipality	2017-10	1. 1-7 days	0	FEMALE	0	3/4	No	LTFU/uLTFU	1	0
gp City of Johannesburg Metropolitan Municipality	2017-10	3. 22+ days	0	MALE		1/2				14.918
gp City of Johannesburg Metropolitan Municipality	2017-10	0. same day	1	FEMALE		1/2	Yes			10.0328
gp City of Johannesburg Metropolitan Municipality	2017-10	2. 8-21 days	0	MALE	0	1/2				8.32787
gp City of Johannesburg Metropolitan Municipality	2017-10	3. 22+ days	0	FEMALE	1	1/2	No			15.1803
gp City of Johannesburg Metropolitan Municipality	2017-10	2. 8-21 days	0	FEMALE	0	1/2	No			14.918
gp City of Johannesburg Metropolitan Municipality	2017-10	2. 8-21 days	0	FEMALE	1	3/4	No	LTFU/uLTFU	1	0
gp City of Johannesburg Metropolitan Municipality	2017-10	0. same day	1	FEMALE		1/2	No			15.2131
gp City of Johannesburg Metropolitan Municipality	2017-10	1. 1-7 days	0	FEMALE	0	1/2	No			15.1803
gp City of Johannesburg Metropolitan Municipality	2017-10	2. 8-21 days	0	FEMALE	0	1/2	No			15.4098
gp City of Johannesburg Metropolitan Municipality	2017-10	0. same day	1	FEMALE		1/2	No			6.52459
gp City of Johannesburg Metropolitan Municipality	2017-10	2. 8-21 days	0	MALE	0	3/4				14.7869
gp City of Johannesburg Metropolitan Municipality	2017-10	3. 22+ days	0	MALE	0	1/2				15.377
gp City of Johannesburg Metropolitan Municipality	2017-10	2. 8-21 days	0	MALE	0	1/2				15.377
gp City of Johannesburg Metropolitan Municipality	2017-10	2. 8-21 days	0	FEMALE	0	1/2	No			15.4426
gp City of Johannesburg Metropolitan Municipality	2017-10	3. 22+ days	0	FEMALE	1	3/4	No			15.0164
gp City of Johannesburg Metropolitan Municipality	2017-10	1. 1-7 days	0	FEMALE	0	1/2	No	LTFU/uLTFU	0	5.37705
gp City of Johannesburg Metropolitan Municipality	2017-10	1. 1-7 days	0	MALE	1	3/4				15.0164
gp City of Johannesburg Metropolitan Municipality	2017-10	2. 8-21 days	0	MALE	0	3/4		LTFU/uLTFU	0	3.31148
gp City of Johannesburg Metropolitan Municipality	2017-10	3. 22+ days	0	FEMALE	0	3/4	No	LTFU/uLTFU	1	0
gp City of Johannesburg Metropolitan Municipality	2017-10	1. 1-7 days	0	MALE	0	1/2				14.9508
gp City of Johannesburg Metropolitan Municipality	2017-10	0. same day	1	FEMALE	0	1/2	No			15.5738
gp City of Johannesburg Metropolitan Municipality	2017-10	2. 8-21 days	0	FEMALE	0	1/2	No	LTFU/uLTFU	0	5.47541
gp City of Johannesburg Metropolitan Municipality	2017-10	3. 22+ days	0	MALE	0	1/2		LTFU/uLTFU	0	0.885246
gp City of Johannesburg Metropolitan Municipality	2017-10	1. 1-7 days	0	MALE	0	1/2				14.8852
gp City of Johannesburg Metropolitan Municipality	2017-10	1. 1-7 days	0	FEMALE	0	3/4	No			15.6066
gp City of Johannesburg Metropolitan Municipality	2017-10	3. 22+ days	0	FEMALE		1/2	No			14.8852
gp City of Johannesburg Metropolitan Municipality	2017-10	1. 1-7 days	0	FEMALE	0	1/2	No			14.9508
gp City of Johannesburg Metropolitan Municipality	2017-10	3. 22+ days	0	FEMALE	0	1/2	No			14.8852
gp City of Johannesburg Metropolitan Municipality	2017-10	1. 1-7 days	0	MALE	1	3/4		LTFU/uLTFU	0	0.459016
gp City of Johannesburg Metropolitan Municipality	2017-10	1. 1-7 days	0	FEMALE	0	1/2	No			14.7541
gp City of Johannesburg Metropolitan Municipality	2017-10	0. same day	1	FEMALE		1/2	Yes			15.3443
gp City of Johannesburg Metropolitan Municipality	2017-10	2. 8-21 days	0	MALE	0	1/2		LTFU/uLTFU	0	1.63934
gp City of Johannesburg Metropolitan Municipality	2017-10	1. 1-7 days	0	MALE		1/2				15.5738
gp City of Johannesburg Metropolitan Municipality	2017-10	2. 8-21 days	0	MALE	0	1/2				9.63934
gp City of Johannesburg Metropolitan Municipality	2017-10	0. same day	1	MALE	0	1/2		Transferred/Moved Out	0	0.918033
gp City of Johannesburg Metropolitan Municipality	2017-10	0. same day	1	FEMALE		1/2	No	LTFU/uLTFU	0	0.918033
gp City of Johannesburg Metropolitan Municipality	2017-10	0. same day	1	FEMALE	0		No	LTFU/uLTFU	0	3.7377
gp City of Johannesburg Metropolitan Municipality	2017-10	2. 8-21 days	0	MALE	1	3/4				14.8852
gp City of Johannesburg Metropolitan Municipality	2017-10	2. 8-21 days	0	FEMALE	0	1/2	No			15.4754
gp City of Johannesburg Metropolitan Municipality	2017-10	2. 8-21 days	0	FEMALE	1	1/2	No			14.8852
gp City of Johannesburg Metropolitan Municipality	2017-10	3. 22+ days	0	FEMALE	0	1/2	No			15.3443
gp City of Johannesburg Metropolitan Municipality	2017-10	3. 22+ days	0	FEMALE	1	3/4	No	Transferred/Moved Out	0	4
gp City of Johannesburg Metropolitan Municipality	2017-10	3. 22+ days	0	FEMALE		3/4	No			15.6721
gp City of Johannesburg Metropolitan Municipality	2017-10	2. 8-21 days	0	FEMALE	0	1/2	No			7.44262
gp City of Johannesburg Metropolitan Municipality	2017-10	0. same day	1	FEMALE	0	1/2	No	LTFU/uLTFU	0	0.918033
gp City of Johannesburg Metropolitan Municipality	2017-10	3. 22+ days	0	FEMALE	0	1/2	No	LTFU/uLTFU	0	3.83607
gp City of Johannesburg Metropolitan Municipality	2017-10	3. 22+ days	0	FEMALE		3/4	No			15.2131
gp City of Johannesburg Metropolitan Municipality	2017-10	0. same day	1	FEMALE		1/2	Yes	LTFU/uLTFU	1	0
gp City of Johannesburg Metropolitan Municipality	2017-10	0. same day	1	MALE		1/2		LTFU/uLTFU	1	0
gp City of Johannesburg Metropolitan Municipality	2017-10	2. 8-21 days	0	MALE	1	1/2		Died	0	2.68852
gp City of Johannesburg Metropolitan Municipality	2017-10	1. 1-7 days	0	MALE	0	3/4				15.377
gp City of Johannesburg Metropolitan Municipality	2017-10	2. 8-21 days	0	MALE	0	1/2		LTFU/uLTFU	0	2.7541
gp City of Johannesburg Metropolitan Municipality	2017-10	1. 1-7 days	0	MALE	0	1/2		LTFU/uLTFU	0	0.721311
gp City of Johannesburg Metropolitan Municipality	2017-10	2. 8-21 days	0	FEMALE	1	1/2	No			7.34426
gp City of Johannesburg Metropolitan Municipality	2017-10	2. 8-21 days	0	MALE		3/4		LTFU/uLTFU	0	5.96721
gp City of Johannesburg Metropolitan Municipality	2017-10	1. 1-7 days	0	FEMALE	0	1/2	No			15.377
gp City of Johannesburg Metropolitan Municipality	2017-10	1. 1-7 days	0	FEMALE		1/2	Yes			15.4754
gp City of Johannesburg Metropolitan Municipality	2017-10	0. same day	1	FEMALE	0	1/2	Yes			7.08197
lp Mopani District Municipality	2017-10	0. same day	1	MALE	0	1/2				14.9836
gp City of Johannesburg Metropolitan Municipality	2017-10	1. 1-7 days	0	FEMALE		1/2	No			8.95082
gp City of Johannesburg Metropolitan Municipality	2017-10	2. 8-21 days	0	FEMALE	0	1/2	No			15.4098
gp City of Johannesburg Metropolitan Municipality	2017-10	1. 1-7 days	0	MALE	0	1/2				15.1803
gp City of Johannesburg Metropolitan Municipality	2017-10	2. 8-21 days	0	FEMALE	0	1/2	No			15.6393
gp City of Johannesburg Metropolitan Municipality	2017-10	1. 1-7 days	0	FEMALE	0	1/2	No			15.0164
gp City of Johannesburg Metropolitan Municipality	2017-10	0. same day	1	FEMALE			Yes			15.6721
gp City of Johannesburg Metropolitan Municipality	2017-10	3. 22+ days	0	FEMALE	0	3/4	No			13.2787
gp City of Johannesburg Metropolitan Municipality	2017-10	3. 22+ days	0	FEMALE		3/4	No			10.623
gp City of Johannesburg Metropolitan Municipality	2017-10	3. 22+ days	0	MALE	0	1/2		Transferred/Moved Out	0	0.491803
gp City of Johannesburg Metropolitan Municipality	2017-10	3. 22+ days	0	MALE	1	1/2				15.4426
gp City of Johannesburg Metropolitan Municipality	2017-10	0. same day	1	FEMALE	0	1/2	Yes			14.9836
gp City of Johannesburg Metropolitan Municipality	2017-10	3. 22+ days	0	FEMALE		3/4	No			14.7869
gp City of Johannesburg Metropolitan Municipality	2017-10	1. 1-7 days	0	FEMALE	0	1/2	No			15.1148
gp City of Johannesburg Metropolitan Municipality	2017-10	0. same day	1	FEMALE	0	1/2	Yes	Transferred/Moved Out	0	0.688525
gp City of Johannesburg Metropolitan Municipality	2017-10	0. same day	1	FEMALE	0		Yes	LTFU/uLTFU	1	0
gp City of Johannesburg Metropolitan Municipality	2017-10	3. 22+ days	0	FEMALE	1	1/2	No			15.1475
gp City of Johannesburg Metropolitan Municipality	2017-10	3. 22+ days	0	FEMALE	0	1/2	No			15.6393
gp City of Johannesburg Metropolitan Municipality	2017-10	0. same day	1	FEMALE		1/2	Not Sure			15.7377
gp City of Johannesburg Metropolitan Municipality	2017-10	2. 8-21 days	0	FEMALE	0	1/2	No			15.6721
gp City of Johannesburg Metropolitan Municipality	2017-10	1. 1-7 days	0	FEMALE		1/2	No			15.3443
lp Mopani District Municipality	2017-10	1. 1-7 days	0	MALE	0	1/2				14.7541
gp City of Johannesburg Metropolitan Municipality	2017-10	3. 22+ days	0	MALE	1	3/4				15.1475
gp City of Johannesburg Metropolitan Municipality	2017-10	2. 8-21 days	0	FEMALE	0	3/4	No			15.6721
gp City of Johannesburg Metropolitan Municipality	2017-10	0. same day	1	FEMALE	0	1/2	Yes			7.2459
gp City of Johannesburg Metropolitan Municipality	2017-10	0. same day	1	FEMALE		1/2	Yes			9.31148
gp City of Johannesburg Metropolitan Municipality	2017-10	0. same day	1	MALE	1	1/2				15.7049
gp City of Johannesburg Metropolitan Municipality	2017-10	3. 22+ days	0	FEMALE	0	1/2	No	LTFU/uLTFU	0	2.19672
gp City of Johannesburg Metropolitan Municipality	2017-10	2. 8-21 days	0	MALE	0	3/4				9.47541
gp City of Johannesburg Metropolitan Municipality	2017-10	2. 8-21 days	0	MALE	0	1/2				15.0164
gp City of Johannesburg Metropolitan Municipality	2017-10	0. same day	1	FEMALE	0	1/2	No			15.4098
gp City of Johannesburg Metropolitan Municipality	2017-10	1. 1-7 days	0	FEMALE	0	1/2	No			15.2131
gp City of Johannesburg Metropolitan Municipality	2017-10	0. same day	1	FEMALE		1/2	Yes			9.27869
gp City of Johannesburg Metropolitan Municipality	2017-10	0. same day	1	MALE	0	1/2				15.6721
gp City of Johannesburg Metropolitan Municipality	2017-10	1. 1-7 days	0	FEMALE		3/4	No	LTFU/uLTFU	1	0
gp City of Johannesburg Metropolitan Municipality	2017-10	0. same day	1	FEMALE	1	1/2	No			15.1148
gp City of Johannesburg Metropolitan Municipality	2017-10	2. 8-21 days	0	FEMALE	0	1/2	No			15.3443
gp City of Johannesburg Metropolitan Municipality	2017-10	1. 1-7 days	0	FEMALE		1/2	No			9.34426
gp City of Johannesburg Metropolitan Municipality	2017-10	0. same day	1	MALE				LTFU/uLTFU	1	0
gp City of Johannesburg Metropolitan Municipality	2017-10	0. same day	1	MALE		1/2				14.918
gp City of Johannesburg Metropolitan Municipality	2017-10	1. 1-7 days	0	MALE		1/2				15.6393
gp City of Johannesburg Metropolitan Municipality	2017-10	2. 8-21 days	0	MALE	0	1/2		LTFU/uLTFU	1	0
lp Mopani District Municipality	2017-10	2. 8-21 days	0	FEMALE	0	1/2	No			7.21311
gp City of Johannesburg Metropolitan Municipality	2017-10	1. 1-7 days	0	MALE	0	1/2				14.7541
gp City of Johannesburg Metropolitan Municipality	2017-10	0. same day	1	FEMALE	0	1/2	No			15.377
gp City of Johannesburg Metropolitan Municipality	2017-10	3. 22+ days	0	MALE	1	1/2				7.34426
gp City of Johannesburg Metropolitan Municipality	2017-10	3. 22+ days	0	MALE	1	3/4		LTFU/uLTFU	0	5.04918
gp City of Johannesburg Metropolitan Municipality	2017-10	3. 22+ days	0	FEMALE	0	1/2	No			15.4426
gp City of Johannesburg Metropolitan Municipality	2017-10	3. 22+ days	0	FEMALE	1	3/4	No			15.4426
gp City of Johannesburg Metropolitan Municipality	2017-10	2. 8-21 days	0	FEMALE	1	1/2	No	LTFU/uLTFU	1	0
gp City of Johannesburg Metropolitan Municipality	2017-10	1. 1-7 days	0	MALE	0	1/2				15.4754
gp City of Johannesburg Metropolitan Municipality	2017-10	3. 22+ days	0	MALE	0	3/4		LTFU/uLTFU	0	4.68852
gp City of Johannesburg Metropolitan Municipality	2017-10	2. 8-21 days	0	FEMALE	0	1/2	No			15.1148
gp City of Johannesburg Metropolitan Municipality	2017-10	3. 22+ days	0	FEMALE	0	1/2	No			15.1148
gp City of Johannesburg Metropolitan Municipality	2017-10	3. 22+ days	0	FEMALE	0	1/2	No			10.8525
gp City of Johannesburg Metropolitan Municipality	2017-10	0. same day	1	FEMALE		1/2	No			8.88525
gp City of Johannesburg Metropolitan Municipality	2017-10	0. same day	1	FEMALE	1	3/4	Yes			9.08197
gp City of Johannesburg Metropolitan Municipality	2017-10	2. 8-21 days	0	MALE		1/2				15.1148
gp City of Johannesburg Metropolitan Municipality	2017-10	2. 8-21 days	0	FEMALE		3/4	No			8.19672
gp City of Johannesburg Metropolitan Municipality	2017-10	0. same day	1	FEMALE	0	1/2	No			15.2131
gp City of Johannesburg Metropolitan Municipality	2017-10	0. same day	1	FEMALE	1	1/2	No			14.7541
gp City of Johannesburg Metropolitan Municipality	2017-10	3. 22+ days	0	MALE	0	1/2				15.6721
gp City of Johannesburg Metropolitan Municipality	2017-10	3. 22+ days	0	FEMALE	1	1/2	No	Died	0	2.29508
gp City of Johannesburg Metropolitan Municipality	2017-10	3. 22+ days	0	FEMALE	0	1/2	No	LTFU/uLTFU	0	2.7541
gp City of Johannesburg Metropolitan Municipality	2017-10	2. 8-21 days	0	MALE	1	1/2				15.4754
lp Mopani District Municipality	2017-10	0. same day	1	FEMALE	0	1/2	Yes			7.21311
gp City of Johannesburg Metropolitan Municipality	2017-10	1. 1-7 days	0	FEMALE	0	3/4	No			15.377
gp City of Johannesburg Metropolitan Municipality	2017-10	2. 8-21 days	0	MALE	1	3/4				14.9508
gp City of Johannesburg Metropolitan Municipality	2017-10	0. same day	1	MALE	0	1/2				14.918
gp City of Johannesburg Metropolitan Municipality	2017-10	3. 22+ days	0	MALE	0	3/4				12.8197
gp City of Johannesburg Metropolitan Municipality	2017-10	3. 22+ days	0	MALE	0	1/2		LTFU/uLTFU	1	0
gp City of Johannesburg Metropolitan Municipality	2017-10	2. 8-21 days	0	FEMALE	0	1/2	No			15.1148
gp City of Johannesburg Metropolitan Municipality	2017-10	1. 1-7 days	0	FEMALE	1	1/2	No			15.1803
gp City of Johannesburg Metropolitan Municipality	2017-10	3. 22+ days	0	FEMALE	0	1/2	No			14.7541
gp City of Johannesburg Metropolitan Municipality	2017-10	3. 22+ days	0	FEMALE	0	1/2	No			15.1475
gp City of Johannesburg Metropolitan Municipality	2017-10	2. 8-21 days	0	FEMALE	0	1/2	No			9.96721
gp City of Johannesburg Metropolitan Municipality	2017-10	1. 1-7 days	0	MALE	0	1/2				15.4426
gp City of Johannesburg Metropolitan Municipality	2017-10	0. same day	1	FEMALE		1/2	Yes			15.4426
lp Mopani District Municipality	2017-10	2. 8-21 days	0	FEMALE	0	1/2	No	Died	0	2.7541
gp City of Johannesburg Metropolitan Municipality	2017-10	3. 22+ days	0	MALE		1/2		LTFU/uLTFU	1	0
gp City of Johannesburg Metropolitan Municipality	2017-10	2. 8-21 days	0	FEMALE	1	1/2	No			15.1148
gp City of Johannesburg Metropolitan Municipality	2017-10	2. 8-21 days	0	MALE	0	1/2				6.42623
gp City of Johannesburg Metropolitan Municipality	2017-10	1. 1-7 days	0	MALE		1/2		Transferred/Moved Out	0	0.983607
gp City of Johannesburg Metropolitan Municipality	2017-10	0. same day	1	FEMALE	0	1/2	Yes			14.7541
gp City of Johannesburg Metropolitan Municipality	2017-10	0. same day	1	FEMALE		1/2	No			9.96721
gp City of Johannesburg Metropolitan Municipality	2017-10	0. same day	1	FEMALE	0	1/2	Yes			15.4754
gp City of Johannesburg Metropolitan Municipality	2017-10	3. 22+ days	0	FEMALE		1/2	No			15.2459
gp City of Johannesburg Metropolitan Municipality	2017-10	3. 22+ days	0	FEMALE	0	1/2	No	LTFU/uLTFU	1	0
gp City of Johannesburg Metropolitan Municipality	2017-10	2. 8-21 days	0	MALE	1	3/4				15.1475
gp City of Johannesburg Metropolitan Municipality	2017-10	2. 8-21 days	0	MALE	0	1/2				15.1148
gp City of Johannesburg Metropolitan Municipality	2017-10	1. 1-7 days	0	FEMALE	0	1/2	No			14.9836
gp City of Johannesburg Metropolitan Municipality	2017-10	0. same day	1	FEMALE		1/2	No	LTFU/uLTFU	1	0
gp City of Johannesburg Metropolitan Municipality	2017-10	1. 1-7 days	0	FEMALE		1/2	Yes			14.9508
gp City of Johannesburg Metropolitan Municipality	2017-10	0. same day	1	FEMALE		1/2	No			8.95082
gp City of Johannesburg Metropolitan Municipality	2017-10	0. same day	1	FEMALE	1	1/2	Yes			14.918
gp City of Johannesburg Metropolitan Municipality	2017-10	2. 8-21 days	0	FEMALE	0	1/2	No			15.4098
gp City of Johannesburg Metropolitan Municipality	2017-10	3. 22+ days	0	FEMALE	0		No			15.1148
gp City of Johannesburg Metropolitan Municipality	2017-10	1. 1-7 days	0	MALE	0	1/2		Transferred/Moved Out	0	0.885246
gp City of Johannesburg Metropolitan Municipality	2017-10	3. 22+ days	0	MALE	0	1/2				15.1803
gp City of Johannesburg Metropolitan Municipality	2017-10	0. same day	1	FEMALE	0	1/2	No			15.5738
gp City of Johannesburg Metropolitan Municipality	2017-10	3. 22+ days	0	FEMALE	0	1/2	No			15.2459
gp City of Johannesburg Metropolitan Municipality	2017-10	1. 1-7 days	0	FEMALE		1/2	Yes	LTFU/uLTFU	1	0
gp City of Johannesburg Metropolitan Municipality	2017-10	0. same day	1	FEMALE		1/2	Yes	LTFU/uLTFU	0	3.77049
gp City of Johannesburg Metropolitan Municipality	2017-10	1. 1-7 days	0	FEMALE		1/2	No			14.9508
gp City of Johannesburg Metropolitan Municipality	2017-10	0. same day	1	MALE	0	1/2				15.6393
gp City of Johannesburg Metropolitan Municipality	2017-10	3. 22+ days	0	MALE		1/2		LTFU/uLTFU	1	0
gp City of Johannesburg Metropolitan Municipality	2017-10	0. same day	1	FEMALE		1/2	Yes			8.19672
gp City of Johannesburg Metropolitan Municipality	2017-10	3. 22+ days	0	MALE	0	1/2		LTFU/uLTFU	0	4.65574
gp City of Johannesburg Metropolitan Municipality	2017-10	1. 1-7 days	0	MALE	0	1/2				15.4754
gp City of Johannesburg Metropolitan Municipality	2017-10	0. same day	1	MALE		1/2				15.0164
gp City of Johannesburg Metropolitan Municipality	2017-10	2. 8-21 days	0	FEMALE		1/2	No			14.918
gp City of Johannesburg Metropolitan Municipality	2017-10	1. 1-7 days	0	MALE	0	1/2				15.5738
gp City of Johannesburg Metropolitan Municipality	2017-10	0. same day	1	FEMALE	1	1/2	No			15.1475
gp City of Johannesburg Metropolitan Municipality	2017-10	2. 8-21 days	0	FEMALE	0	1/2	No	LTFU/uLTFU	0	1.40984
gp City of Johannesburg Metropolitan Municipality	2017-10	1. 1-7 days	0	FEMALE	0	1/2	No			15.1803
gp City of Johannesburg Metropolitan Municipality	2017-10	2. 8-21 days	0	FEMALE	1	1/2	No	Transferred/Moved Out	0	2.2623
gp City of Johannesburg Metropolitan Municipality	2017-10	3. 22+ days	0	FEMALE	0		No			15.4754
gp City of Johannesburg Metropolitan Municipality	2017-10	0. same day	1	FEMALE		1/2	Yes			15.1475
gp City of Johannesburg Metropolitan Municipality	2017-10	0. same day	1	FEMALE		1/2	Yes			15.2131
gp City of Johannesburg Metropolitan Municipality	2017-10	3. 22+ days	0	FEMALE	0	1/2	No			15.4098
gp City of Johannesburg Metropolitan Municipality	2017-10	3. 22+ days	0	FEMALE	0	1/2	No			15.377
gp City of Johannesburg Metropolitan Municipality	2017-10	3. 22+ days	0	MALE	1	1/2				10.5574
lp Mopani District Municipality	2017-10	2. 8-21 days	0	FEMALE	0	1/2	No			15.6393
gp City of Johannesburg Metropolitan Municipality	2017-10	2. 8-21 days	0	FEMALE	1	3/4	No	LTFU/uLTFU	0	0.459016
gp City of Johannesburg Metropolitan Municipality	2017-10	1. 1-7 days	0	MALE		3/4		Transferred/Moved Out	0	0.754098
gp City of Johannesburg Metropolitan Municipality	2017-10	3. 22+ days	0	FEMALE	1	1/2	No			15.4098
gp City of Johannesburg Metropolitan Municipality	2017-10	3. 22+ days	0	MALE	0	1/2				15.1475
gp City of Johannesburg Metropolitan Municipality	2017-10	2. 8-21 days	0	MALE	0	1/2				15.6393
gp City of Johannesburg Metropolitan Municipality	2017-10	2. 8-21 days	0	FEMALE		1/2	No	LTFU/uLTFU	0	1.37705
lp Mopani District Municipality	2017-10	1. 1-7 days	0	FEMALE	0	1/2	No			15.2131
gp City of Johannesburg Metropolitan Municipality	2017-10	2. 8-21 days	0	FEMALE		1/2	No			15.2459
gp City of Johannesburg Metropolitan Municipality	2017-10	2. 8-21 days	0	FEMALE	0	1/2	No			15.7049
gp City of Johannesburg Metropolitan Municipality	2017-10	3. 22+ days	0	MALE	1	3/4				14.9508
gp City of Johannesburg Metropolitan Municipality	2017-10	0. same day	1	MALE	0	1/2		LTFU/uLTFU	0	1.96721
gp City of Johannesburg Metropolitan Municipality	2017-10	3. 22+ days	0	FEMALE	1	1/2	No			15.377
lp Mopani District Municipality	2017-10	2. 8-21 days	0	MALE	0	1/2				15.4098
gp City of Johannesburg Metropolitan Municipality	2017-10	3. 22+ days	0	FEMALE		3/4	No			15.2459
gp City of Johannesburg Metropolitan Municipality	2017-10	0. same day	1	FEMALE	0	1/2	Yes	LTFU/uLTFU	0	0.688525
gp City of Johannesburg Metropolitan Municipality	2017-10	2. 8-21 days	0	FEMALE	0	1/2	No			14.918
gp City of Johannesburg Metropolitan Municipality	2017-10	0. same day	1	MALE	0	1/2				15.1475
gp City of Johannesburg Metropolitan Municipality	2017-10	2. 8-21 days	0	MALE		3/4				15.6066
gp City of Johannesburg Metropolitan Municipality	2017-10	3. 22+ days	0	FEMALE	1	1/2	No			10.6557
gp City of Johannesburg Metropolitan Municipality	2017-10	2. 8-21 days	0	MALE	0	1/2		LTFU/uLTFU	0	5.34426
gp City of Johannesburg Metropolitan Municipality	2017-10	0. same day	1	FEMALE	0	1/2	Yes	LTFU/uLTFU	0	0.52459
gp City of Johannesburg Metropolitan Municipality	2017-10	0. same day	1	MALE	0	1/2				15.4426
gp City of Johannesburg Metropolitan Municipality	2017-10	2. 8-21 days	0	MALE	1	1/2				15.1475
gp City of Johannesburg Metropolitan Municipality	2017-10	2. 8-21 days	0	MALE	0	1/2				15.1803
gp City of Johannesburg Metropolitan Municipality	2017-10	3. 22+ days	0	FEMALE	0	3/4	No	LTFU/uLTFU	1	0
gp City of Johannesburg Metropolitan Municipality	2017-10	0. same day	1	MALE	0	1/2		LTFU/uLTFU	1	0
lp Mopani District Municipality	2017-10	2. 8-21 days	0	FEMALE	0	1/2	No			15.6721
gp City of Johannesburg Metropolitan Municipality	2017-10	1. 1-7 days	0	FEMALE	0	1/2	No			15.1803
gp City of Johannesburg Metropolitan Municipality	2017-10	0. same day	1	FEMALE	0	1/2	No			15.7049
gp City of Johannesburg Metropolitan Municipality	2017-10	2. 8-21 days	0	MALE	0	1/2				6.72131
gp City of Johannesburg Metropolitan Municipality	2017-10	1. 1-7 days	0	FEMALE		1/2	No			15.4098
gp City of Johannesburg Metropolitan Municipality	2017-10	2. 8-21 days	0	MALE	0			LTFU/uLTFU	1	0
gp City of Johannesburg Metropolitan Municipality	2017-10	1. 1-7 days	0	MALE	1	3/4		LTFU/uLTFU	0	0.918033
gp City of Johannesburg Metropolitan Municipality	2017-10	1. 1-7 days	0	FEMALE	0	1/2	No	LTFU/uLTFU	1	0
gp City of Johannesburg Metropolitan Municipality	2017-10	2. 8-21 days	0	MALE	0	1/2				14.7869
gp City of Johannesburg Metropolitan Municipality	2017-10	2. 8-21 days	0	MALE		1/2				15.4426
gp City of Johannesburg Metropolitan Municipality	2017-10	2. 8-21 days	0	MALE	0	3/4		LTFU/uLTFU	0	5.31148
gp City of Johannesburg Metropolitan Municipality	2017-10	0. same day	1	FEMALE		1/2	Yes	LTFU/uLTFU	0	0.786885
gp City of Johannesburg Metropolitan Municipality	2017-10	1. 1-7 days	0	FEMALE	0	1/2	No			15.6393
gp City of Johannesburg Metropolitan Municipality	2017-10	1. 1-7 days	0	MALE	0	3/4				15.4754
gp City of Johannesburg Metropolitan Municipality	2017-10	0. same day	1	MALE	0	1/2				9.60656
gp City of Johannesburg Metropolitan Municipality	2017-10	1. 1-7 days	0	MALE	0	1/2				14.7869
gp City of Johannesburg Metropolitan Municipality	2017-10	3. 22+ days	0	MALE	0	1/2				15.3443
gp City of Johannesburg Metropolitan Municipality	2017-10	1. 1-7 days	0	FEMALE	0	1/2	No			9.2459
gp City of Johannesburg Metropolitan Municipality	2017-10	0. same day	1	FEMALE		1/2	Yes			14.7869
gp City of Johannesburg Metropolitan Municipality	2017-10	2. 8-21 days	0	MALE		3/4				9.90164
gp City of Johannesburg Metropolitan Municipality	2017-10	2. 8-21 days	0	FEMALE		1/2	No			15.5738
gp City of Johannesburg Metropolitan Municipality	2017-10	3. 22+ days	0	MALE		1/2		LTFU/uLTFU	1	0
gp City of Johannesburg Metropolitan Municipality	2017-10	0. same day	1	FEMALE		1/2	Yes			6.52459
gp City of Johannesburg Metropolitan Municipality	2017-10	1. 1-7 days	0	FEMALE	0	3/4	No			14.7541
gp City of Johannesburg Metropolitan Municipality	2017-10	0. same day	1	FEMALE	0	1/2	Yes			15.4426
gp City of Johannesburg Metropolitan Municipality	2017-10	2. 8-21 days	0	MALE	0	1/2				14.7869
gp City of Johannesburg Metropolitan Municipality	2017-10	0. same day	1	FEMALE	1	1/2	Yes	LTFU/uLTFU	0	3.27869
gp City of Johannesburg Metropolitan Municipality	2017-10	1. 1-7 days	0	FEMALE	0	1/2	No			15.1803
gp City of Johannesburg Metropolitan Municipality	2017-10	3. 22+ days	0	FEMALE		1/2	No			15.3443
gp City of Johannesburg Metropolitan Municipality	2017-10	3. 22+ days	0	FEMALE	0	1/2	No			15.3443
gp City of Johannesburg Metropolitan Municipality	2017-10	0. same day	1	FEMALE		1/2	No	LTFU/uLTFU	1	0
gp City of Johannesburg Metropolitan Municipality	2017-10	1. 1-7 days	0	MALE	0	1/2				15.2131
gp City of Johannesburg Metropolitan Municipality	2017-10	0. same day	1	MALE	0	1/2				15.3443
gp City of Johannesburg Metropolitan Municipality	2017-10	1. 1-7 days	0	FEMALE	0	1/2	No			15.1475
gp City of Johannesburg Metropolitan Municipality	2017-10	0. same day	1	MALE		1/2				7.77049
gp City of Johannesburg Metropolitan Municipality	2017-10	0. same day	1	FEMALE	0	1/2	Yes	LTFU/uLTFU	1	0
gp City of Johannesburg Metropolitan Municipality	2017-10	3. 22+ days	0	FEMALE		1/2	No			10.0984
gp City of Johannesburg Metropolitan Municipality	2017-10	0. same day	1	FEMALE	0	1/2	No			15.1803
gp City of Johannesburg Metropolitan Municipality	2017-10	0. same day	1	FEMALE	0	1/2	Yes			15.2131
gp City of Johannesburg Metropolitan Municipality	2017-10	3. 22+ days	0	MALE		3/4				15.1803
gp City of Johannesburg Metropolitan Municipality	2017-10	2. 8-21 days	0	MALE	0	1/2		LTFU/uLTFU	0	0.688525
gp City of Johannesburg Metropolitan Municipality	2017-10	3. 22+ days	0	FEMALE			No			15.1475
gp City of Johannesburg Metropolitan Municipality	2017-10	0. same day	1	FEMALE	0	1/2	Yes			15.1803
gp City of Johannesburg Metropolitan Municipality	2017-10	1. 1-7 days	0	MALE	0	1/2				14.8852
gp City of Johannesburg Metropolitan Municipality	2017-10	3. 22+ days	0	FEMALE	0	1/2	No			15.4754
gp City of Johannesburg Metropolitan Municipality	2017-10	1. 1-7 days	0	FEMALE	0	1/2	No			14.9836
gp City of Johannesburg Metropolitan Municipality	2017-10	1. 1-7 days	0	FEMALE	0	1/2	No			15.0164
gp City of Johannesburg Metropolitan Municipality	2017-10	0. same day	1	MALE	0	1/2				15.2459
gp City of Johannesburg Metropolitan Municipality	2017-10	0. same day	1	FEMALE	0	1/2	No			15.2459
lp Mopani District Municipality	2017-10	1. 1-7 days	0	MALE	1	1/2				15.1803
gp City of Johannesburg Metropolitan Municipality	2017-10	3. 22+ days	0	MALE		3/4				15.5738
gp City of Johannesburg Metropolitan Municipality	2017-10	2. 8-21 days	0	FEMALE		1/2	No	LTFU/uLTFU	0	5.57377
gp City of Johannesburg Metropolitan Municipality	2017-10	0. same day	1	MALE	1	3/4		LTFU/uLTFU	0	1.01639
gp City of Johannesburg Metropolitan Municipality	2017-10	2. 8-21 days	0	MALE	0	3/4				14.7869
gp City of Johannesburg Metropolitan Municipality	2017-10	1. 1-7 days	0	MALE	0					15.1803
gp City of Johannesburg Metropolitan Municipality	2017-10	0. same day	1	FEMALE	0	1/2	No			10.5246
gp City of Johannesburg Metropolitan Municipality	2017-10	1. 1-7 days	0	FEMALE		1/2	No	LTFU/uLTFU	0	0.459016
gp City of Johannesburg Metropolitan Municipality	2017-10	0. same day	1	FEMALE	0	1/2	No			15.6393
gp City of Johannesburg Metropolitan Municipality	2017-10	0. same day	1	FEMALE		1/2	Yes			6.09836
gp City of Johannesburg Metropolitan Municipality	2017-10	0. same day	1	FEMALE	1	1/2	Yes	LTFU/uLTFU	0	4.55738
gp City of Johannesburg Metropolitan Municipality	2017-10	1. 1-7 days	0	MALE	0	1/2		LTFU/uLTFU	0	3.70492
gp City of Johannesburg Metropolitan Municipality	2017-10	1. 1-7 days	0	MALE	1	3/4				15.2459
gp City of Johannesburg Metropolitan Municipality	2017-10	2. 8-21 days	0	MALE	1	1/2				14.918
gp City of Johannesburg Metropolitan Municipality	2017-10	3. 22+ days	0	FEMALE	0	3/4	No	LTFU/uLTFU	0	2.81967
gp City of Johannesburg Metropolitan Municipality	2017-10	0. same day	1	FEMALE	0	1/2	No	LTFU/uLTFU	0	5.34426
gp City of Johannesburg Metropolitan Municipality	2017-10	3. 22+ days	0	FEMALE	1	1/2	No			15.0164
gp City of Johannesburg Metropolitan Municipality	2017-10	0. same day	1	FEMALE		1/2	No			15.2131
gp City of Johannesburg Metropolitan Municipality	2017-10	3. 22+ days	0	FEMALE	1	1/2	No	Transferred/Moved Out	0	1.63934
gp City of Johannesburg Metropolitan Municipality	2017-10	1. 1-7 days	0	MALE	0	1/2		LTFU/uLTFU	1	0
gp City of Johannesburg Metropolitan Municipality	2017-10	0. same day	1	MALE	1	1/2				14.918
gp City of Johannesburg Metropolitan Municipality	2017-10	1. 1-7 days	0	MALE	0	1/2				14.7869
gp City of Johannesburg Metropolitan Municipality	2017-10	1. 1-7 days	0	MALE	0	1/2		LTFU/uLTFU	1	0
gp City of Johannesburg Metropolitan Municipality	2017-10	0. same day	1	FEMALE		1/2	Yes	LTFU/uLTFU	0	0.491803
gp City of Johannesburg Metropolitan Municipality	2017-10	0. same day	1	MALE	0	1/2				10.0656
gp City of Johannesburg Metropolitan Municipality	2017-10	3. 22+ days	0	FEMALE	1	1/2	No			15.6066
gp City of Johannesburg Metropolitan Municipality	2017-10	0. same day	1	FEMALE		1/2	Yes			15.1148
gp City of Johannesburg Metropolitan Municipality	2017-10	1. 1-7 days	0	FEMALE		1/2	No			15.4754
gp City of Johannesburg Metropolitan Municipality	2017-10	0. same day	1	FEMALE		3/4	No	LTFU/uLTFU	0	2.06557
gp City of Johannesburg Metropolitan Municipality	2017-10	2. 8-21 days	0	FEMALE		1/2	No	LTFU/uLTFU	0	3.57377
gp City of Johannesburg Metropolitan Municipality	2017-10	3. 22+ days	0	MALE	0					14.9836
gp City of Johannesburg Metropolitan Municipality	2017-10	1. 1-7 days	0	MALE	0	1/2		LTFU/uLTFU	0	4.65574
gp City of Johannesburg Metropolitan Municipality	2017-10	3. 22+ days	0	MALE	1	3/4				9.73771
gp City of Johannesburg Metropolitan Municipality	2017-10	2. 8-21 days	0	FEMALE	1	3/4	No			15.6393
gp City of Johannesburg Metropolitan Municipality	2017-10	1. 1-7 days	0	FEMALE	1	1/2	Yes			6.19672
gp City of Johannesburg Metropolitan Municipality	2017-10	0. same day	1	MALE	1	1/2		Transferred/Moved Out	0	1.70492
gp City of Johannesburg Metropolitan Municipality	2017-10	2. 8-21 days	0	MALE						14.9508
gp City of Johannesburg Metropolitan Municipality	2017-10	2. 8-21 days	0	FEMALE	0	1/2	No			15.4098
gp City of Johannesburg Metropolitan Municipality	2017-10	3. 22+ days	0	FEMALE	1	3/4	No			13.1475
gp City of Johannesburg Metropolitan Municipality	2017-10	2. 8-21 days	0	MALE		1/2				15.6721
gp City of Johannesburg Metropolitan Municipality	2017-10	2. 8-21 days	0	FEMALE	0	1/2	No			14.918
gp City of Johannesburg Metropolitan Municipality	2017-10	0. same day	1	FEMALE			Yes			14.7541
lp Mopani District Municipality	2017-10	2. 8-21 days	0	MALE	0					15.2131
gp City of Johannesburg Metropolitan Municipality	2017-10	2. 8-21 days	0	MALE	0	1/2				14.918
gp City of Johannesburg Metropolitan Municipality	2017-10	2. 8-21 days	0	MALE	0	3/4				15.1803
gp City of Johannesburg Metropolitan Municipality	2017-10	2. 8-21 days	0	FEMALE	0	3/4	No			14.7541
gp City of Johannesburg Metropolitan Municipality	2017-10	0. same day	1	MALE	1	3/4				6.09836
gp City of Johannesburg Metropolitan Municipality	2017-10	0. same day	1	FEMALE		1/2	No			14.9508
gp City of Johannesburg Metropolitan Municipality	2017-10	0. same day	1	MALE	0	1/2				8.95082
gp City of Johannesburg Metropolitan Municipality	2017-10	3. 22+ days	0	MALE		3/4				9.5082
gp City of Johannesburg Metropolitan Municipality	2017-10	1. 1-7 days	0	FEMALE		3/4	No			15.6066
gp City of Johannesburg Metropolitan Municipality	2017-10	1. 1-7 days	0	FEMALE	0	1/2	Yes	LTFU/uLTFU	0	1.21311
gp City of Johannesburg Metropolitan Municipality	2017-10	0. same day	1	FEMALE		1/2	Yes	LTFU/uLTFU	0	2.62295
gp City of Johannesburg Metropolitan Municipality	2017-10	2. 8-21 days	0	FEMALE	0	1/2	No			8.98361
gp City of Johannesburg Metropolitan Municipality	2017-10	2. 8-21 days	0	FEMALE	0	1/2	No	LTFU/uLTFU	0	3.70492
gp City of Johannesburg Metropolitan Municipality	2017-10	2. 8-21 days	0	FEMALE	0	1/2	No			15.377
gp City of Johannesburg Metropolitan Municipality	2017-10	2. 8-21 days	0	MALE	0	3/4				14.7869
gp City of Johannesburg Metropolitan Municipality	2017-10	0. same day	1	MALE	0	1/2				14.9836
gp City of Johannesburg Metropolitan Municipality	2017-10	3. 22+ days	0	MALE	0	1/2				15.1803
gp City of Johannesburg Metropolitan Municipality	2017-10	0. same day	1	FEMALE		1/2	Yes			15.4098
gp City of Johannesburg Metropolitan Municipality	2017-10	3. 22+ days	0	FEMALE	1	1/2	No	LTFU/uLTFU	0	3.37705
gp City of Johannesburg Metropolitan Municipality	2017-10	0. same day	1	MALE	0					14.7541
gp City of Johannesburg Metropolitan Municipality	2017-10	1. 1-7 days	0	MALE	0	1/2				8.95082
gp City of Johannesburg Metropolitan Municipality	2017-10	0. same day	1	FEMALE	0	1/2	Yes			15.6721
gp City of Johannesburg Metropolitan Municipality	2017-10	3. 22+ days	0	FEMALE	0	1/2	No	LTFU/uLTFU	0	3.90164
gp City of Johannesburg Metropolitan Municipality	2017-10	2. 8-21 days	0	MALE		1/2				15.6393
gp City of Johannesburg Metropolitan Municipality	2017-10	3. 22+ days	0	MALE	0	1/2				15.4754
gp City of Johannesburg Metropolitan Municipality	2017-10	0. same day	1	FEMALE	0	1/2	Yes			15.0164
gp City of Johannesburg Metropolitan Municipality	2017-10	2. 8-21 days	0	MALE	0	1/2				14.918
gp City of Johannesburg Metropolitan Municipality	2017-10	0. same day	1	FEMALE		1/2	No			15.2131
gp City of Johannesburg Metropolitan Municipality	2017-10	0. same day	1	FEMALE		1/2	Yes	LTFU/uLTFU	1	0
gp City of Johannesburg Metropolitan Municipality	2017-10	1. 1-7 days	0	FEMALE	0	1/2	No	LTFU/uLTFU	1	0
gp City of Johannesburg Metropolitan Municipality	2017-10	3. 22+ days	0	FEMALE	0	3/4	No			15.1148
gp City of Johannesburg Metropolitan Municipality	2017-10	3. 22+ days	0	FEMALE	0	3/4	No			15.1475
gp City of Johannesburg Metropolitan Municipality	2017-10	1. 1-7 days	0	FEMALE	0	1/2	No			15.2459
gp City of Johannesburg Metropolitan Municipality	2017-10	1. 1-7 days	0	MALE	0	1/2				14.7541
gp City of Johannesburg Metropolitan Municipality	2017-10	0. same day	1	MALE		1/2		LTFU/uLTFU	0	4.2623
gp City of Johannesburg Metropolitan Municipality	2017-10	3. 22+ days	0	MALE	0	1/2				14.918
gp City of Johannesburg Metropolitan Municipality	2017-10	0. same day	1	MALE	0	1/2				15.2131
gp City of Johannesburg Metropolitan Municipality	2017-10	2. 8-21 days	0	MALE	0	1/2				14.9836
gp City of Johannesburg Metropolitan Municipality	2017-10	0. same day	1	FEMALE	1	1/2	No	LTFU/uLTFU	0	1.60656
gp City of Johannesburg Metropolitan Municipality	2017-10	3. 22+ days	0	FEMALE	0	1/2	No			7.63934
gp City of Johannesburg Metropolitan Municipality	2017-10	1. 1-7 days	0	MALE		1/2		LTFU/uLTFU	0	3.60656
gp City of Johannesburg Metropolitan Municipality	2017-10	2. 8-21 days	0	FEMALE		1/2	Not Sure	LTFU/uLTFU	1	0
gp City of Johannesburg Metropolitan Municipality	2017-10	0. same day	1	MALE	0	1/2				15.2459
gp City of Johannesburg Metropolitan Municipality	2017-10	1. 1-7 days	0	MALE	1	1/2				15.1475
gp City of Johannesburg Metropolitan Municipality	2017-10	2. 8-21 days	0	MALE	1	3/4				14.9836
gp City of Johannesburg Metropolitan Municipality	2017-10	1. 1-7 days	0	FEMALE		1/2	No	LTFU/uLTFU	0	0.459016
[truncated: 30,291 more rows]
